# Supplementary material for: ﻿Morpho-molecular analyses reveal two novel species and two new records of Dictyosporiaceae (Pleosporales) from Dulongjiang River in northwestern Yunnan Province, China
Source: MycoKeys. 2025 Apr 30;117:1–27. doi: 10.3897/mycokeys.117.145587 (PMC12059576; doi:10.3897/mycokeys.117.145587)
Supplement: XML Treatment for Dictyocheirospora nabanheensis [file mycokeys.117.145587-treatment1.xml]

<!DOCTYPE tp:taxon-treatment
  PUBLIC "-//TaxonX//DTD Taxonomic Treatment Publishing DTD v0 20100105//EN" "tax-treatment-NSO.dtd">
<tp:taxon-treatment xmlns:tp="http://www.plazi.org/taxpub"><tp:treatment-meta><kwd-group><label>Taxon classification</label><kwd>
                <named-content content-type="kingdom">Fungi</named-content>
              </kwd><kwd>
                <named-content content-type="order">Pleosporales</named-content>
              </kwd><kwd>
                <named-content content-type="family">Dictyosporiaceae</named-content>
              </kwd></kwd-group><mixed-citation publication-type="journal"><person-group><name><surname>Wang</surname><given-names>Ying</given-names></name><name><surname>Bhat</surname><given-names>D. Jayarama</given-names></name><name><surname>Bao</surname><given-names>Dan-Feng</given-names></name><name><surname>Shen</surname><given-names>Hong-Wei</given-names></name><name><surname>Feng</surname><given-names>Yuan</given-names></name><name><surname>Luo</surname><given-names>Zong-Long</given-names></name></person-group><article-title>﻿Morpho-molecular analyses reveal two novel species and two new records of <tp:taxon-name><tp:taxon-name-part taxon-name-part-type="family">Dictyosporiaceae</tp:taxon-name-part></tp:taxon-name> (<tp:taxon-name><tp:taxon-name-part taxon-name-part-type="order">Pleosporales</tp:taxon-name-part></tp:taxon-name>) from Dulongjiang River in northwestern Yunnan Province, China</article-title><source>MycoKeys</source><day>30</day><month>04</month><year>2025</year><volume>117</volume><fpage>1</fpage><lpage>27</lpage><pub-id pub-id-type="doi">10.3897/mycokeys.117.145587</pub-id></mixed-citation></tp:treatment-meta><tp:nomenclature><label>﻿</label><tp:taxon-name>
              <object-id xmlns:xlink="http://www.w3.org/1999/xlink" content-type="arpha" xlink:type="simple">A9A98719-43A1-53DC-B961-40C212B41772</object-id>
              <tp:taxon-name-part taxon-name-part-type="genus" reg="Dictyocheirospora">Dictyocheirospora</tp:taxon-name-part>
              <tp:taxon-name-part taxon-name-part-type="species" reg="nabanheensis">nabanheensis</tp:taxon-name-part>
              <object-id xmlns:xlink="http://www.w3.org/1999/xlink" xlink:type="simple">Index Fungorum: IF554474</object-id>
              <object-id xmlns:xlink="http://www.w3.org/1999/xlink" xlink:type="simple">Facesoffungi Number: FoF04483</object-id>
            </tp:taxon-name><tp:taxon-authority>Tibpromma &amp; K.D. Hyde, Fungal Diversity 93: 10 (2018)</tp:taxon-authority><xref ref-type="fig" rid="F2">Fig. 2</xref></tp:nomenclature><tp:treatment-sec sec-type="description" id="SECID0EPABK"><title>Description.</title><p><bold><italic>Saprobic</italic></bold> on submerged decaying wood in the Dulongjiang River. <bold>Sexual morph</bold> Undetermined. <bold>Asexual morph</bold>: Hyphomycetous. <bold><italic>Colonies</italic></bold> on natural substrate in small, scattered clusters, dark brown, velvety. <bold><italic>Mycelium</italic></bold> composed of immersed or partly superficial, hyaline to pale brown, septate, branched hyphae. <bold><italic>Conidiophores</italic></bold> micronematous, mononematous, septate, smooth, thin-walled, cylindrical, reduced to conidiogenous cells. <bold><italic>Conidiogenous cells</italic></bold> 8–13 × 3–5 μm (x̄ = 13.8 × 4.2 μm, n = 10), holoblastic, monoblastic, integrated, cylindrical, hyaline to pale brown, smooth-walled. <bold><italic>Conidia</italic></bold> 31–36 × 14–16 μm (x̄ = 33 × 15 μm, n = 36), solitary, ellipsoid to cylindrical, cheiroid, with a basal connecting cell, brown to yellow–brown, smooth-walled, euseptate, with discoid individual cells arranged in 6 compact rows (x̄ = 34.8 × 5.8 μm, n = 30) closely clustered at the apex, each row with 6–8 cells compactly and linearly clustered, with 1–2 rounded to cylindrical hyaline, 6–10 × 5–7 μm, appendages arising from near the middle of conidial rows.</p></tp:treatment-sec><tp:treatment-sec sec-type="description" id="SECID0ENBBK"><title>Culture characteristics.</title><p>Conidia germinating on <abbrev xmlns:xlink="http://www.w3.org/1999/xlink" xlink:title="water agar" id="ABBRID0ETBBK" xlink:type="simple">WA</abbrev> within 12 h and germ tubes were produced at the basal region (Fig. <xref ref-type="fig" rid="F2">2f</xref>). Colonies on <abbrev xmlns:xlink="http://www.w3.org/1999/xlink" xlink:title="potato dextrose agar" id="ABBRID0E2BBK" xlink:type="simple">PDA</abbrev> at 22 °C, circular, white at margin around the edge and light gray in the center, raised on surface, with white, pale orange concentric rings, yellow–orange in the middle on the reverse side.</p></tp:treatment-sec><tp:treatment-sec sec-type="material" id="SECID0E6BBK"><title>Material examined.</title><p>China • Yunnan Province, Dulongjiang River, on submerged decaying wood, 2 May 2023 (Altitude: 1422 m, <named-content xmlns:xlink="http://www.w3.org/1999/xlink" content-type="dwc:verbatimCoordinates" xlink:type="simple"><named-content content-type="geo-json" specific-use="{&#34;type&#34;:&#34;Point&#34;,&#34;coordinates&#34;:[98.330416,27.793592]}" id="NCID0EICBK" xlink:type="simple">27.793592°N, 98.330416°E</named-content></named-content>), Ying Wang, S4719 (<abbrev xmlns:xlink="http://www.w3.org/1999/xlink" content-type="institution" xlink:title="Herbarium of Cryptogams Kunming Institute of Botany, Chinese Academy of Sciences" id="ABBRID0ENCBK" xlink:type="simple">KUN-HKAS</abbrev> 135951), living culture, <abbrev xmlns:xlink="http://www.w3.org/1999/xlink" content-type="institution" xlink:title="Kunming Institute of Botany Culture Collection Center, Kunming, China" id="ABBRID0ESCBK" xlink:type="simple">KUNCC</abbrev> 23-15886.</p></tp:treatment-sec><tp:treatment-sec sec-type="notes" id="SECID0EXCBK"><title>Notes.</title><p>The newly collected fungus has closely clustered terminal cells at the apex of the conidia, which is similar to those of the genus <italic><tp:taxon-name><tp:taxon-name-part taxon-name-part-type="genus" reg="Dictyocheirospora">Dictyocheirospora</tp:taxon-name-part></tp:taxon-name></italic>. Phylogenetic analysis of the combined ITS, LSU, and <italic>tef</italic>1-α sequence data showed that the new strain <abbrev xmlns:xlink="http://www.w3.org/1999/xlink" content-type="institution" xlink:title="Kunming Institute of Botany Culture Collection Center, Kunming, China" id="ABBRID0EGDBK" xlink:type="simple">KUNCC</abbrev> 23-15886 clustered sister to the ex-type strain of <italic><tp:taxon-name><tp:taxon-name-part taxon-name-part-type="genus" reg="Dictyocheirospora">D.</tp:taxon-name-part><tp:taxon-name-part taxon-name-part-type="species" reg="nabanheensis">nabanheensis</tp:taxon-name-part></tp:taxon-name></italic> (KUMCC 16-0152) with 79% <abbrev xmlns:xlink="http://www.w3.org/1999/xlink" xlink:title="Maximum likelihood" id="ABBRID0EWDBK" xlink:type="simple">ML</abbrev> and 0.96 <abbrev xmlns:xlink="http://www.w3.org/1999/xlink" xlink:title="Posterior Probabilities" id="ABBRID0E1DBK" xlink:type="simple">PP</abbrev> statistical support (Fig. <xref ref-type="fig" rid="F1">1</xref>). Morphologically, <abbrev xmlns:xlink="http://www.w3.org/1999/xlink" content-type="institution" xlink:title="Kunming Institute of Botany Culture Collection Center, Kunming, China" id="ABBRID0ECEBK" xlink:type="simple">KUNCC</abbrev> 23-15886 resembles <italic><tp:taxon-name><tp:taxon-name-part taxon-name-part-type="genus" reg="Dictyocheirospora">D.</tp:taxon-name-part><tp:taxon-name-part taxon-name-part-type="species" reg="nabanheensis">nabanheensis</tp:taxon-name-part></tp:taxon-name></italic> in having conidia with hyaline, globose to subglobose appendages in the middle region. <italic><tp:taxon-name><tp:taxon-name-part taxon-name-part-type="genus" reg="Dictyocheirospora">Dictyocheirospora</tp:taxon-name-part><tp:taxon-name-part taxon-name-part-type="species" reg="nabanheensis">nabanheensis</tp:taxon-name-part></tp:taxon-name></italic> (KUMCC 16-0152) differs from <abbrev xmlns:xlink="http://www.w3.org/1999/xlink" content-type="institution" xlink:title="Kunming Institute of Botany Culture Collection Center, Kunming, China" id="ABBRID0E4EBK" xlink:type="simple">KUNCC</abbrev> 23-15886 in having slightly larger conidia (38 × 20 μm vs. 33 × 15 μm) (<xref ref-type="bibr" rid="B60">Tibpromma et al. 2018a</xref>; <xref ref-type="bibr" rid="B48">Shen et al. 2022b</xref>) and with more cells in each row (6–10 cells vs. 6–8 cells) (<xref ref-type="bibr" rid="B60">Tibpromma et al. 2018a</xref>; <xref ref-type="bibr" rid="B48">Shen et al. 2022b</xref>). However, there are only 0.83% (4/480) differences between ITS sequence data. Therefore, we identified our collection as <italic><tp:taxon-name><tp:taxon-name-part taxon-name-part-type="genus" reg="Dictyocheirospora">D.</tp:taxon-name-part><tp:taxon-name-part taxon-name-part-type="species" reg="nabanheensis">nabanheensis</tp:taxon-name-part></tp:taxon-name></italic>. The type of <italic><tp:taxon-name><tp:taxon-name-part taxon-name-part-type="genus" reg="Dictyocheirospora">D.</tp:taxon-name-part><tp:taxon-name-part taxon-name-part-type="species" reg="nabanheensis">nabanheensis</tp:taxon-name-part></tp:taxon-name></italic> was found on dead leaves of <italic><tp:taxon-name><tp:taxon-name-part taxon-name-part-type="genus" reg="Pandanus">Pandanus</tp:taxon-name-part></tp:taxon-name></italic> sp. in a terrestrial habitat in Yunnan, China, and the strain of MFLUCC 22-0094 was found on submerged decaying wood in a freshwater habitat in Thailand. Our study isolated this species for the first time on submerged decaying wood in Yunnan province, China.</p><fig id="F1" position="float" orientation="portrait"><object-id xmlns:xlink="http://www.w3.org/1999/xlink" content-type="doi" xlink:type="simple">10.3897/mycokeys.117.145587.figure1</object-id><object-id xmlns:xlink="http://www.w3.org/1999/xlink" content-type="arpha" xlink:type="simple">A315A5A9-55A2-53CD-B61B-1E861BDEA3D0</object-id><label>Figure 1.</label><caption><p>The maximum likelihood (<abbrev xmlns:xlink="http://www.w3.org/1999/xlink" xlink:title="Maximum likelihood" id="ABBRID0EXGBK" xlink:type="simple">ML</abbrev>) tree is based on the combined ITS, LSU, and <italic>tef</italic>1-α sequence data. Bootstrap support values with <abbrev xmlns:xlink="http://www.w3.org/1999/xlink" xlink:title="Maximum likelihood" id="ABBRID0E4GBK" xlink:type="simple">ML</abbrev> greater than 75% and Bayesian posterior probabilities (<abbrev xmlns:xlink="http://www.w3.org/1999/xlink" xlink:title="Posterior Probabilities" id="ABBRID0EBHBK" xlink:type="simple">PP</abbrev>) greater than 0.95 are given above the nodes, shown as “<abbrev xmlns:xlink="http://www.w3.org/1999/xlink" xlink:title="Maximum likelihood" id="ABBRID0EFHBK" xlink:type="simple">ML</abbrev>/<abbrev xmlns:xlink="http://www.w3.org/1999/xlink" xlink:title="Posterior Probabilities" id="ABBRID0EJHBK" xlink:type="simple">PP</abbrev>.” The tree was rooted to <italic><tp:taxon-name><tp:taxon-name-part taxon-name-part-type="genus" reg="Periconia">Periconia</tp:taxon-name-part><tp:taxon-name-part taxon-name-part-type="species" reg="igniaria">igniaria</tp:taxon-name-part></tp:taxon-name></italic> (CBS 379.86 and CBS 845.96). New species are indicated in red, and type strains are in bold.</p></caption><graphic xmlns:xlink="http://www.w3.org/1999/xlink" xlink:href="mycokeys-117-001-g001.jpg" position="float" orientation="portrait" xlink:type="simple" id="oo_1319792.jpg"><uri content-type="original_file" xlink:type="simple">https://binary.pensoft.net/fig/1319792</uri></graphic></fig><fig id="F2" position="float" orientation="portrait"><object-id xmlns:xlink="http://www.w3.org/1999/xlink" content-type="doi" xlink:type="simple">10.3897/mycokeys.117.145587.figure2</object-id><object-id xmlns:xlink="http://www.w3.org/1999/xlink" content-type="arpha" xlink:type="simple">B724EB73-555C-5BA9-964D-0869883133CA</object-id><label>Figure 2.</label><caption><p><italic><tp:taxon-name><tp:taxon-name-part taxon-name-part-type="genus" reg="Dictyocheirospora">Dictyocheirospora</tp:taxon-name-part><tp:taxon-name-part taxon-name-part-type="species" reg="nabanheensis">nabanheensis</tp:taxon-name-part></tp:taxon-name></italic> (<abbrev xmlns:xlink="http://www.w3.org/1999/xlink" content-type="institution" xlink:title="Herbarium of Cryptogams Kunming Institute of Botany, Chinese Academy of Sciences" id="ABBRID0EQIBK" xlink:type="simple">KUN-HKAS</abbrev> 135951) <bold>a</bold> colonies on submerged decaying wood <bold>b, c</bold> conidiophores and conidia <bold>d–e</bold> conidia <bold>f</bold> germinated conidia; Culture on <abbrev xmlns:xlink="http://www.w3.org/1999/xlink" xlink:title="potato dextrose agar" id="ABBRID0E4IBK" xlink:type="simple">PDA</abbrev> from front (<bold>g</bold>) and reverse (<bold>h</bold>). Scale bars: 30 µm (<bold>b–c</bold>); 20 µm (<bold>d, e, f</bold>).</p></caption><graphic xmlns:xlink="http://www.w3.org/1999/xlink" xlink:href="mycokeys-117-001-g002.jpg" position="float" orientation="portrait" xlink:type="simple" id="oo_1319793.jpg"><uri content-type="original_file" xlink:type="simple">https://binary.pensoft.net/fig/1319793</uri></graphic></fig></tp:treatment-sec><ref-list><ref id="B60"><mixed-citation xmlns:xlink="http://www.w3.org/1999/xlink" xlink:type="simple"><person-group><name name-style="western"><surname>Tibpromma</surname><given-names>S</given-names></name><name name-style="western"><surname>Hyde</surname><given-names>KD</given-names></name><name name-style="western"><surname>Bhat</surname><given-names>DJ</given-names></name><name name-style="western"><surname>Mortimer</surname><given-names>PE</given-names></name><name name-style="western"><surname>Xu</surname><given-names>J</given-names></name><name name-style="western"><surname>Promputtha</surname><given-names>I</given-names></name><name name-style="western"><surname>Doilom</surname><given-names>M</given-names></name><name name-style="western"><surname>Yang</surname><given-names>JB</given-names></name><name name-style="western"><surname>Tang</surname><given-names>AM</given-names></name><name name-style="western"><surname>Karunarathna</surname><given-names>SC</given-names></name></person-group> (<year>2018a</year>) <article-title>Identification of endophytic fungi from leaves of <tp:taxon-name><tp:taxon-name-part taxon-name-part-type="family">Pandanaceae</tp:taxon-name-part></tp:taxon-name> based on their morphotypes and DNA sequence data from southern Thailand.</article-title><source>MycoKeys</source><volume>33</volume>: <fpage>25</fpage>–<lpage>67</lpage>. <ext-link xlink:href="10.3897/mycokeys.33.23670" ext-link-type="doi" xlink:type="simple">https://doi.org/10.3897/mycokeys.33.23670</ext-link></mixed-citation></ref><ref id="B48"><mixed-citation xmlns:xlink="http://www.w3.org/1999/xlink" xlink:type="simple"><person-group><name name-style="western"><surname>Shen</surname><given-names>HW</given-names></name><name name-style="western"><surname>Bao</surname><given-names>DF</given-names></name><name name-style="western"><surname>Wanasinghe</surname><given-names>DN</given-names></name><name name-style="western"><surname>Boonmee</surname><given-names>S</given-names></name><name name-style="western"><surname>Liu</surname><given-names>JK</given-names></name><name name-style="western"><surname>Luo</surname><given-names>ZL</given-names></name></person-group> (<year>2022b</year>) Novel species and records of <tp:taxon-name><tp:taxon-name-part taxon-name-part-type="family">Dictyosporiaceae</tp:taxon-name-part></tp:taxon-name> from freshwater habitats in China and Thailand. Journal of <tp:taxon-name><tp:taxon-name-part taxon-name-part-type="kingdom">Fungi</tp:taxon-name-part></tp:taxon-name> (Basel, Switzerland) 8: 1200. <ext-link xlink:href="10.3390/jof8111200" ext-link-type="doi" xlink:type="simple">https://doi.org/10.3390/jof8111200</ext-link></mixed-citation></ref></ref-list></tp:taxon-treatment>
