# Supplementary material for: ﻿Morpho-molecular analyses reveal two novel species and two new records of Dictyosporiaceae (Pleosporales) from Dulongjiang River in northwestern Yunnan Province, China
Source: MycoKeys. 2025 Apr 30;117:1–27. doi: 10.3897/mycokeys.117.145587 (PMC12059576; doi:10.3897/mycokeys.117.145587)
Supplement: XML Treatment for Dictyocheirospora splendida [file mycokeys.117.145587-treatment2.xml]

<!DOCTYPE tp:taxon-treatment
  PUBLIC "-//TaxonX//DTD Taxonomic Treatment Publishing DTD v0 20100105//EN" "tax-treatment-NSO.dtd">
<tp:taxon-treatment xmlns:tp="http://www.plazi.org/taxpub"><tp:treatment-meta><kwd-group><label>Taxon classification</label><kwd>
                <named-content content-type="kingdom">Fungi</named-content>
              </kwd><kwd>
                <named-content content-type="order">Pleosporales</named-content>
              </kwd><kwd>
                <named-content content-type="family">Dictyosporiaceae</named-content>
              </kwd></kwd-group><mixed-citation publication-type="journal"><person-group><name><surname>Wang</surname><given-names>Ying</given-names></name><name><surname>Bhat</surname><given-names>D. Jayarama</given-names></name><name><surname>Bao</surname><given-names>Dan-Feng</given-names></name><name><surname>Shen</surname><given-names>Hong-Wei</given-names></name><name><surname>Feng</surname><given-names>Yuan</given-names></name><name><surname>Luo</surname><given-names>Zong-Long</given-names></name></person-group><article-title>﻿Morpho-molecular analyses reveal two novel species and two new records of <tp:taxon-name><tp:taxon-name-part taxon-name-part-type="family">Dictyosporiaceae</tp:taxon-name-part></tp:taxon-name> (<tp:taxon-name><tp:taxon-name-part taxon-name-part-type="order">Pleosporales</tp:taxon-name-part></tp:taxon-name>) from Dulongjiang River in northwestern Yunnan Province, China</article-title><source>MycoKeys</source><day>30</day><month>04</month><year>2025</year><volume>117</volume><fpage>1</fpage><lpage>27</lpage><pub-id pub-id-type="doi">10.3897/mycokeys.117.145587</pub-id></mixed-citation></tp:treatment-meta><tp:nomenclature><label>﻿</label><tp:taxon-name>
              <object-id xmlns:xlink="http://www.w3.org/1999/xlink" content-type="arpha" xlink:type="simple">C8CD1EDC-4317-5F20-8388-DD7E679654B1</object-id>
              <tp:taxon-name-part taxon-name-part-type="genus" reg="Dictyocheirospora">Dictyocheirospora</tp:taxon-name-part>
              <tp:taxon-name-part taxon-name-part-type="species" reg="splendida">splendida</tp:taxon-name-part>
              <object-id xmlns:xlink="http://www.w3.org/1999/xlink" xlink:type="simple">Fungal Names: FN 572104</object-id>
            </tp:taxon-name><tp:taxon-authority>Y. Wang &amp; Z.L. Luo</tp:taxon-authority><tp:taxon-status xmlns:xlink="http://www.w3.org/1999/xlink" xlink:type="simple">sp. nov.</tp:taxon-status><xref ref-type="fig" rid="F3">Fig. 3</xref></tp:nomenclature><tp:treatment-sec sec-type="etymology" id="SECID0E2KBK"><title>Etymology.</title><p>Referring to the glistening colony on natural substrates.</p></tp:treatment-sec><tp:treatment-sec sec-type="Holotype" id="SECID0EALBK"><title>Holotype.</title><p><abbrev xmlns:xlink="http://www.w3.org/1999/xlink" content-type="institution" xlink:title="Herbarium of Cryptogams Kunming Institute of Botany, Chinese Academy of Sciences" id="ABBRID0EGLBK" xlink:type="simple">KUN-HKAS</abbrev> 135954.</p></tp:treatment-sec><tp:treatment-sec sec-type="description" id="SECID0ELLBK"><title>Description.</title><p><bold><italic>Saprobic</italic></bold> on submerged decaying wood. <bold>Sexual morph</bold>: Undetermined. <bold>Asexual morph</bold>: Hyphomycetous. <bold><italic>Colonies</italic></bold> glistening on natural substrate, in small pulvinate groups, scattered on surface, dark brown, velvety. <bold><italic>Mycelium</italic></bold> immersed on substrate, composed of brown, smooth, septate, branched hyphae. <bold><italic>Conidiophores</italic></bold> micronematous, mononematous, hyaline to pale brown, 4–5 μm wide, mostly reduced to conidiogenous cells. <bold><italic>Conidiogenous cells</italic></bold> 6–11 × 3–6 μm (x̄ = 8.5 × 4.7 μm, n = 10), holoblastic, integrated, terminal, cylindrical, hyaline to pale brown, smooth-walled. <bold><italic>Conidia</italic></bold> 37–43 × 14–17 μm (x̄ = 40 × 16 μm, n = 30) solitary, acrogenous, cheiroid, with a basal connecting cell, brown to yellow-brown, arranged in 6 compact rows closely clustered at the apex, with each row composed of 6–9 cells, euseptate, with one appendage at the center of conidia.</p></tp:treatment-sec><tp:treatment-sec sec-type="description" id="SECID0EJMBK"><title>Culture characteristics.</title><p>Conidia germinating on <abbrev xmlns:xlink="http://www.w3.org/1999/xlink" xlink:title="potato dextrose agar" id="ABBRID0EPMBK" xlink:type="simple">PDA</abbrev> within 12 h and germ tubes produced at the base (Fig. <xref ref-type="fig" rid="F3">3k</xref>). Colonies grew on <abbrev xmlns:xlink="http://www.w3.org/1999/xlink" xlink:title="potato dextrose agar" id="ABBRID0EXMBK" xlink:type="simple">PDA</abbrev> at 22 °C, circular, white at margin and light gray in the center, slightly raised on surface cottony, with mycelium partially infiltrating into the culture and white on the edge, grayish-white in the middle on the reverse side.</p><fig id="F3" position="float" orientation="portrait"><object-id xmlns:xlink="http://www.w3.org/1999/xlink" content-type="doi" xlink:type="simple">10.3897/mycokeys.117.145587.figure3</object-id><object-id xmlns:xlink="http://www.w3.org/1999/xlink" content-type="arpha" xlink:type="simple">F083CC87-E7DC-57D9-81C4-08147FCFBA2A</object-id><label>Figure 3.</label><caption><p><italic><tp:taxon-name><tp:taxon-name-part taxon-name-part-type="genus" reg="Dictyocheirospora">Dictyocheirospora</tp:taxon-name-part><tp:taxon-name-part taxon-name-part-type="species" reg="splendida">splendida</tp:taxon-name-part></tp:taxon-name></italic> (<abbrev xmlns:xlink="http://www.w3.org/1999/xlink" content-type="institution" xlink:title="Herbarium of Cryptogams Kunming Institute of Botany, Chinese Academy of Sciences" id="ABBRID0EONBK" xlink:type="simple">KUN-HKAS</abbrev> 135954, holotype) <bold>a, b</bold> colonies on submerged decaying wood <bold>c–e</bold> conidiophores with conidia <bold>f</bold> crushed single conidia <bold>g</bold> rows of conidial cells <bold>h, i</bold> conidia <bold>j</bold> germinated conidium; Culture on <abbrev xmlns:xlink="http://www.w3.org/1999/xlink" xlink:title="potato dextrose agar" id="ABBRID0E6NBK" xlink:type="simple">PDA</abbrev> from front (<bold>k</bold>) and reverse (<bold>l</bold>). Scale bars: 30 µm (<bold>d, e</bold>); 20 µm (<bold>c, f–j</bold>).</p></caption><graphic xmlns:xlink="http://www.w3.org/1999/xlink" xlink:href="mycokeys-117-001-g003.jpg" position="float" orientation="portrait" xlink:type="simple" id="oo_1319794.jpg"><uri content-type="original_file" xlink:type="simple">https://binary.pensoft.net/fig/1319794</uri></graphic></fig></tp:treatment-sec><tp:treatment-sec sec-type="material" id="SECID0EQOBK"><title>Material examined.</title><p>China • Yunnan Province, Dulongjiang River, on submerged decaying wood, 2 May 2023 (Altitude: 1418 m, <named-content xmlns:xlink="http://www.w3.org/1999/xlink" content-type="dwc:verbatimCoordinates" xlink:type="simple"><named-content content-type="geo-json" specific-use="{&#34;type&#34;:&#34;Point&#34;,&#34;coordinates&#34;:[98.330741,27.783341]}" id="NCID0EZOBK" xlink:type="simple">27.783341°N, 98.330741°E</named-content></named-content>), Ying Wang, S4957 (<abbrev xmlns:xlink="http://www.w3.org/1999/xlink" content-type="institution" xlink:title="Herbarium of Cryptogams Kunming Institute of Botany, Chinese Academy of Sciences" id="ABBRID0E5OBK" xlink:type="simple">KUN-HKAS</abbrev> 135954, holotype); ex-type culture, <abbrev xmlns:xlink="http://www.w3.org/1999/xlink" content-type="institution" xlink:title="Kunming Institute of Botany Culture Collection Center, Kunming, China" id="ABBRID0EDPBK" xlink:type="simple">KUNCC</abbrev> 23-15971.</p></tp:treatment-sec><tp:treatment-sec sec-type="notes" id="SECID0EIPBK"><title>Notes.</title><p>In the phylogenetic analyses, <italic><tp:taxon-name><tp:taxon-name-part taxon-name-part-type="genus" reg="Dictyocheirospora">Dictyocheirospora</tp:taxon-name-part><tp:taxon-name-part taxon-name-part-type="species" reg="splendida">splendida</tp:taxon-name-part></tp:taxon-name></italic> was basal to <italic><tp:taxon-name><tp:taxon-name-part taxon-name-part-type="genus" reg="Dictyocheirospora">D.</tp:taxon-name-part><tp:taxon-name-part taxon-name-part-type="species" reg="garethjonesii">garethjonesii</tp:taxon-name-part></tp:taxon-name></italic> and <italic><tp:taxon-name><tp:taxon-name-part taxon-name-part-type="genus" reg="Dictyocheirospora">D.</tp:taxon-name-part><tp:taxon-name-part taxon-name-part-type="species" reg="nabanheensis">nabanheensis</tp:taxon-name-part></tp:taxon-name></italic>, with 83% <abbrev xmlns:xlink="http://www.w3.org/1999/xlink" xlink:title="Maximum likelihood" id="ABBRID0EPQBK" xlink:type="simple">ML</abbrev> and 0.98 <abbrev xmlns:xlink="http://www.w3.org/1999/xlink" xlink:title="Posterior Probabilities" id="ABBRID0ETQBK" xlink:type="simple">PP</abbrev> support (Fig. <xref ref-type="fig" rid="F1">1</xref>). The new strain <abbrev xmlns:xlink="http://www.w3.org/1999/xlink" content-type="institution" xlink:title="Kunming Institute of Botany Culture Collection Center, Kunming, China" id="ABBRID0E2QBK" xlink:type="simple">KUNCC</abbrev> 23-15971 has 2.29% (11/480 bp) ITS and 3.14% (26/829 bp) <italic>tef</italic>1-α base pair difference from <italic><tp:taxon-name><tp:taxon-name-part taxon-name-part-type="genus" reg="Dictyocheirospora">D.</tp:taxon-name-part><tp:taxon-name-part taxon-name-part-type="species" reg="nabanheensis">nabanheensis</tp:taxon-name-part></tp:taxon-name></italic> (MFLUCC 17-0562) as well as 2.55% (13/509 bp) ITS and 2.55% (31/874 bp) <italic>tef</italic>1-α base pair difference from <italic><tp:taxon-name><tp:taxon-name-part taxon-name-part-type="genus" reg="Dictyocheirospora">D.</tp:taxon-name-part><tp:taxon-name-part taxon-name-part-type="species" reg="garethjonesii">garethjonesii</tp:taxon-name-part></tp:taxon-name></italic> (DLUCC 0848). However, LSU sequences of these three species are identical. Morphologically, <italic><tp:taxon-name><tp:taxon-name-part taxon-name-part-type="genus" reg="Dictyocheirospora">D.</tp:taxon-name-part><tp:taxon-name-part taxon-name-part-type="species" reg="splendida">splendida</tp:taxon-name-part></tp:taxon-name></italic> has sporodochial conidiomata, darkly pigmented, micronematous or semi-macronematous conidiophores, and acrogenous, cheiroid, and brown-colored conidia, which match the characteristics of <italic><tp:taxon-name><tp:taxon-name-part taxon-name-part-type="genus" reg="Dictyocheirospora">Dictyocheirospora</tp:taxon-name-part></tp:taxon-name></italic> (<xref ref-type="bibr" rid="B3">Boonmee et al. 2016</xref>). However, <italic><tp:taxon-name><tp:taxon-name-part taxon-name-part-type="genus" reg="Dictyocheirospora">D.</tp:taxon-name-part><tp:taxon-name-part taxon-name-part-type="species" reg="nabanheensis">nabanheensis</tp:taxon-name-part></tp:taxon-name></italic> exhibits distinct conidial appendages (<xref ref-type="bibr" rid="B61">Tibpromma et al. 2018b</xref>), which were inconspicuous in <italic><tp:taxon-name><tp:taxon-name-part taxon-name-part-type="genus" reg="Dictyocheirospora">D.</tp:taxon-name-part><tp:taxon-name-part taxon-name-part-type="species" reg="splendida">splendida</tp:taxon-name-part></tp:taxon-name></italic>. In addition, <italic><tp:taxon-name><tp:taxon-name-part taxon-name-part-type="genus" reg="Dictyocheirospora">D.</tp:taxon-name-part><tp:taxon-name-part taxon-name-part-type="species" reg="splendida">splendida</tp:taxon-name-part></tp:taxon-name></italic> exhibits a significant difference in conidial size compared to <italic><tp:taxon-name><tp:taxon-name-part taxon-name-part-type="genus" reg="Dictyocheirospora">D.</tp:taxon-name-part><tp:taxon-name-part taxon-name-part-type="species" reg="garethjonesii">garethjonesii</tp:taxon-name-part></tp:taxon-name></italic> (40 × 16 μm vs. 50 × 20 μm) (<xref ref-type="bibr" rid="B3">Boonmee et al. 2016</xref>). Based on morphological and phylogenetic analysis, we introduce <italic><tp:taxon-name><tp:taxon-name-part taxon-name-part-type="genus" reg="Dictyocheirospora">Dictyocheirospora</tp:taxon-name-part><tp:taxon-name-part taxon-name-part-type="species" reg="splendida">splendida</tp:taxon-name-part></tp:taxon-name></italic> as a new species.</p></tp:treatment-sec><tp:treatment-sec><!--Section generated to contain objects referenced in tp:taxon-treatment.--><fig id="F1" position="float" orientation="portrait"><object-id xmlns:xlink="http://www.w3.org/1999/xlink" content-type="doi" xlink:type="simple">10.3897/mycokeys.117.145587.figure1</object-id><object-id xmlns:xlink="http://www.w3.org/1999/xlink" content-type="arpha" xlink:type="simple">A315A5A9-55A2-53CD-B61B-1E861BDEA3D0</object-id><label>Figure 1.</label><caption><p>The maximum likelihood (<abbrev xmlns:xlink="http://www.w3.org/1999/xlink" xlink:title="Maximum likelihood" id="ABBRID0EXGBK" xlink:type="simple">ML</abbrev>) tree is based on the combined ITS, LSU, and <italic>tef</italic>1-α sequence data. Bootstrap support values with <abbrev xmlns:xlink="http://www.w3.org/1999/xlink" xlink:title="Maximum likelihood" id="ABBRID0E4GBK" xlink:type="simple">ML</abbrev> greater than 75% and Bayesian posterior probabilities (<abbrev xmlns:xlink="http://www.w3.org/1999/xlink" xlink:title="Posterior Probabilities" id="ABBRID0EBHBK" xlink:type="simple">PP</abbrev>) greater than 0.95 are given above the nodes, shown as “<abbrev xmlns:xlink="http://www.w3.org/1999/xlink" xlink:title="Maximum likelihood" id="ABBRID0EFHBK" xlink:type="simple">ML</abbrev>/<abbrev xmlns:xlink="http://www.w3.org/1999/xlink" xlink:title="Posterior Probabilities" id="ABBRID0EJHBK" xlink:type="simple">PP</abbrev>.” The tree was rooted to <italic><tp:taxon-name><tp:taxon-name-part taxon-name-part-type="genus" reg="Periconia">Periconia</tp:taxon-name-part><tp:taxon-name-part taxon-name-part-type="species" reg="igniaria">igniaria</tp:taxon-name-part></tp:taxon-name></italic> (CBS 379.86 and CBS 845.96). New species are indicated in red, and type strains are in bold.</p></caption><graphic xmlns:xlink="http://www.w3.org/1999/xlink" xlink:href="mycokeys-117-001-g001.jpg" position="float" orientation="portrait" xlink:type="simple" id="oo_1319792.jpg"><uri content-type="original_file" xlink:type="simple">https://binary.pensoft.net/fig/1319792</uri></graphic></fig></tp:treatment-sec><ref-list><ref id="B3"><mixed-citation xmlns:xlink="http://www.w3.org/1999/xlink" xlink:type="simple"><person-group><name name-style="western"><surname>Boonmee</surname><given-names>S</given-names></name><name name-style="western"><surname>D’souza</surname><given-names>MJ</given-names></name><name name-style="western"><surname>Luo</surname><given-names>ZL</given-names></name><name name-style="western"><surname>Pinruan</surname><given-names>U</given-names></name><name name-style="western"><surname>Tanaka</surname><given-names>K</given-names></name><name name-style="western"><surname>Su</surname><given-names>HY</given-names></name><name name-style="western"><surname>Bhat</surname><given-names>DJ</given-names></name><name name-style="western"><surname>McKenzie</surname><given-names>EHC</given-names></name><name name-style="western"><surname>Gareth Jones</surname><given-names>EB</given-names></name><name name-style="western"><surname>Taylor</surname><given-names>JE</given-names></name><name name-style="western"><surname>Phillips</surname><given-names>AJL</given-names></name><name name-style="western"><surname>Hirayama</surname><given-names>K</given-names></name><name name-style="western"><surname>Eungwanichayapant</surname><given-names>PD</given-names></name><name name-style="western"><surname>Hyde</surname><given-names>KD</given-names></name></person-group> (<year>2016</year>) <article-title><tp:taxon-name><tp:taxon-name-part taxon-name-part-type="family">Dictyosporiaceae</tp:taxon-name-part></tp:taxon-name> fam. nov.</article-title><source>Fungal Diversity</source><volume>80</volume>: <fpage>457</fpage>–<lpage>482</lpage>. <ext-link xlink:href="10.1007/s13225-016-0363-z" ext-link-type="doi" xlink:type="simple">https://doi.org/10.1007/s13225-016-0363-z</ext-link></mixed-citation></ref><ref id="B61"><mixed-citation xmlns:xlink="http://www.w3.org/1999/xlink" xlink:type="simple"><person-group><name name-style="western"><surname>Tibpromma</surname><given-names>S</given-names></name><name name-style="western"><surname>Hyde</surname><given-names>KD</given-names></name><name name-style="western"><surname>McKenzie</surname><given-names>EHC</given-names></name><name name-style="western"><surname>Jayarama</surname><given-names>BD</given-names></name><name name-style="western"><surname>Phillips</surname><given-names>AJD</given-names></name><name name-style="western"><surname>Wanasinghe</surname><given-names>DN</given-names></name><name name-style="western"><surname>Samarakoon</surname><given-names>MC</given-names></name><name name-style="western"><surname>Jayawardena</surname><given-names>RS</given-names></name><name name-style="western"><surname>Dissanayake</surname><given-names>AJ</given-names></name><name name-style="western"><surname>Tennakoon</surname><given-names>DS</given-names></name><name name-style="western"><surname>Doilom</surname><given-names>M</given-names></name><name name-style="western"><surname>Phookamsak</surname><given-names>R</given-names></name><name name-style="western"><surname>Tang</surname><given-names>AMC</given-names></name><name name-style="western"><surname>Xu</surname><given-names>JC</given-names></name><name name-style="western"><surname>Mortimer</surname><given-names>PE</given-names></name><name name-style="western"><surname>Promputtha</surname><given-names>I</given-names></name><name name-style="western"><surname>Maharachchikumbura</surname><given-names>SSN</given-names></name><name name-style="western"><surname>Khan</surname><given-names>S</given-names></name><name name-style="western"><surname>Karunarathna</surname><given-names>SC</given-names></name></person-group> (<year>2018b</year>) <article-title>Fungal diversity notes 840–928: Micro-fungi associated with <tp:taxon-name><tp:taxon-name-part taxon-name-part-type="family">Pandanaceae</tp:taxon-name-part></tp:taxon-name>.</article-title><source>Fungal Diversity</source><volume>93</volume>: <fpage>1</fpage>–<lpage>160</lpage>. <ext-link xlink:href="10.1007/s13225-018-0408-6" ext-link-type="doi" xlink:type="simple">https://doi.org/10.1007/s13225-018-0408-6</ext-link></mixed-citation></ref></ref-list></tp:taxon-treatment>
