# Supplementary material for: ﻿Morpho-molecular analyses reveal two novel species and two new records of Dictyosporiaceae (Pleosporales) from Dulongjiang River in northwestern Yunnan Province, China
Source: MycoKeys. 2025 Apr 30;117:1–27. doi: 10.3897/mycokeys.117.145587 (PMC12059576; doi:10.3897/mycokeys.117.145587)
Supplement: XML Treatment for Dictyosporium duliujiangense [file mycokeys.117.145587-treatment3.xml]

<!DOCTYPE tp:taxon-treatment
  PUBLIC "-//TaxonX//DTD Taxonomic Treatment Publishing DTD v0 20100105//EN" "tax-treatment-NSO.dtd">
<tp:taxon-treatment xmlns:tp="http://www.plazi.org/taxpub"><tp:treatment-meta><kwd-group><label>Taxon classification</label><kwd>
                <named-content content-type="kingdom">Fungi</named-content>
              </kwd><kwd>
                <named-content content-type="order">Pleosporales</named-content>
              </kwd><kwd>
                <named-content content-type="family">Dictyosporiaceae</named-content>
              </kwd></kwd-group><mixed-citation publication-type="journal"><person-group><name><surname>Wang</surname><given-names>Ying</given-names></name><name><surname>Bhat</surname><given-names>D. Jayarama</given-names></name><name><surname>Bao</surname><given-names>Dan-Feng</given-names></name><name><surname>Shen</surname><given-names>Hong-Wei</given-names></name><name><surname>Feng</surname><given-names>Yuan</given-names></name><name><surname>Luo</surname><given-names>Zong-Long</given-names></name></person-group><article-title>﻿Morpho-molecular analyses reveal two novel species and two new records of <tp:taxon-name><tp:taxon-name-part taxon-name-part-type="family">Dictyosporiaceae</tp:taxon-name-part></tp:taxon-name> (<tp:taxon-name><tp:taxon-name-part taxon-name-part-type="order">Pleosporales</tp:taxon-name-part></tp:taxon-name>) from Dulongjiang River in northwestern Yunnan Province, China</article-title><source>MycoKeys</source><day>30</day><month>04</month><year>2025</year><volume>117</volume><fpage>1</fpage><lpage>27</lpage><pub-id pub-id-type="doi">10.3897/mycokeys.117.145587</pub-id></mixed-citation></tp:treatment-meta><tp:nomenclature><label>﻿</label><tp:taxon-name>
              <object-id xmlns:xlink="http://www.w3.org/1999/xlink" content-type="arpha" xlink:type="simple">97BD841D-918E-54E5-8BCC-6C065AE1D0CA</object-id>
              <tp:taxon-name-part taxon-name-part-type="genus" reg="Dictyosporium">Dictyosporium</tp:taxon-name-part>
              <tp:taxon-name-part taxon-name-part-type="species" reg="duliujiangense">duliujiangense</tp:taxon-name-part>
              <object-id xmlns:xlink="http://www.w3.org/1999/xlink" xlink:type="simple">Index Fungorum: IF900403</object-id>
              <object-id xmlns:xlink="http://www.w3.org/1999/xlink" xlink:type="simple">Facesoffungi Number: FoF14119</object-id>
            </tp:taxon-name><tp:taxon-authority>L.L. Liu &amp; Z.Y. Liu, Phytotaxa 606: 266 (2023)</tp:taxon-authority><xref ref-type="fig" rid="F4">Fig. 4</xref></tp:nomenclature><tp:treatment-sec sec-type="description" id="SECID0E5VBK"><title>Description.</title><p><bold><italic>Saprobic</italic></bold> on submerged decaying wood. <bold>Sexual morph</bold>: Undetermined. <bold>Asexual morph</bold>: Hyphomycetous. <bold><italic>Colonies</italic></bold> on natural substrate punctiform, sporodochial, scattered, dark brown to black, velvety, glistening. <bold><italic>Mycelium</italic></bold> mostly immersed, composed of septate, branched, hyaline to pale brown hyphae. <bold><italic>Conidiophores</italic></bold> macronematous, branched, septate, cylindrical, hyaline to pale yellow, rough-walled, 3–5 μm wide, sometimes reduced to conidiogenous cells. <bold><italic>Conidiogenous cells</italic></bold> 11–18 × 3–5 μm (x̄ = 15 × 4 μm, n = 17) monoblastic, integrated, terminal, determinate, pale yellow to yellow. <bold><italic>Conidia</italic></bold> 38–45 × 22–26 μm (x̄ = 41.5 × 24 μm, n = 30), acrogenous, solitary, cheiroid, smooth-walled, complanate, yellowish-brown to pale brown, range from moderate orange at the base to pale yellow at the apex when immature, consisting of five closely adpressed rows of cells 33–38 ×4–6 μm (x̄ = 35.5 × 5.5 μm, n = 30), side rows shorter than middle rows, 4–10-euseptate in each row of cells, constricted at septa, with one or two hyaline, tubular, elongated appendages, narrower in the middle, 42–59 × 6–9 μm (x̄ = 50.2 × 7.2 μm, n = 28) containing small guttules, suspended from the apical part of the outer rows of cells.</p></tp:treatment-sec><tp:treatment-sec sec-type="description" id="SECID0E3WBK"><title>Cultural characteristics.</title><p>Conidia germinating on <abbrev xmlns:xlink="http://www.w3.org/1999/xlink" xlink:title="potato dextrose agar" id="ABBRID0ECXBK" xlink:type="simple">PDA</abbrev> within 24 h and germ tubes produced from the apex. Colonies grew on <abbrev xmlns:xlink="http://www.w3.org/1999/xlink" xlink:title="potato dextrose agar" id="ABBRID0EGXBK" xlink:type="simple">PDA</abbrev> at 22 °C, circular, with fluffy, dense, white mycelium. The reverse side has a pale-yellow edge and an orange center.</p><fig id="F4" position="float" orientation="portrait"><object-id xmlns:xlink="http://www.w3.org/1999/xlink" content-type="doi" xlink:type="simple">10.3897/mycokeys.117.145587.figure4</object-id><object-id xmlns:xlink="http://www.w3.org/1999/xlink" content-type="arpha" xlink:type="simple">2A07053B-85EC-5365-B19B-DF2924663CF3</object-id><label>Figure 4.</label><caption><p><italic><tp:taxon-name><tp:taxon-name-part taxon-name-part-type="genus" reg="Dictyosporium">Dictyosporium</tp:taxon-name-part><tp:taxon-name-part taxon-name-part-type="species" reg="duliujiangense">duliujiangense</tp:taxon-name-part></tp:taxon-name></italic> (<abbrev xmlns:xlink="http://www.w3.org/1999/xlink" content-type="institution" xlink:title="Herbarium of Cryptogams Kunming Institute of Botany, Chinese Academy of Sciences" id="ABBRID0E4XBK" xlink:type="simple">KUN-HKAS</abbrev> 135956) <bold>a</bold> colonies on submerged decaying wood <bold>b–d</bold> conidiophores with conidia <bold>e–i</bold> conidia and conidiogenous cells <bold>j</bold> germinated conidium; Culture on <abbrev xmlns:xlink="http://www.w3.org/1999/xlink" xlink:title="potato dextrose agar" id="ABBRID0EKYBK" xlink:type="simple">PDA</abbrev> from front (<bold>k</bold>) and reverse (<bold>l</bold>). Scale bars: 50 µm (<bold>b–c</bold>); 30 µm (<bold>d, i–j</bold>); 20 µm (<bold>e–h</bold>).</p></caption><graphic xmlns:xlink="http://www.w3.org/1999/xlink" xlink:href="mycokeys-117-001-g004.jpg" position="float" orientation="portrait" xlink:type="simple" id="oo_1319795.jpg"><uri content-type="original_file" xlink:type="simple">https://binary.pensoft.net/fig/1319795</uri></graphic></fig></tp:treatment-sec><tp:treatment-sec sec-type="material" id="SECID0E4YBK"><title>Material examined.</title><p>China • Yunnan Province, Dulongjiang River, on submerged decaying wood, 2 May 2023 (Altitude: 1516 m, <named-content xmlns:xlink="http://www.w3.org/1999/xlink" content-type="dwc:verbatimCoordinates" xlink:type="simple"><named-content content-type="geo-json" specific-use="{&#34;type&#34;:&#34;Point&#34;,&#34;coordinates&#34;:[98.349933,27.686450]}" id="NCID0EGZBK" xlink:type="simple">27.686450°N, 98.349933°E</named-content></named-content>), Ying Wang, S4923 (<abbrev xmlns:xlink="http://www.w3.org/1999/xlink" content-type="institution" xlink:title="Herbarium of Cryptogams Kunming Institute of Botany, Chinese Academy of Sciences" id="ABBRID0ELZBK" xlink:type="simple">KUN-HKAS</abbrev> 135956), living culture, <abbrev xmlns:xlink="http://www.w3.org/1999/xlink" content-type="institution" xlink:title="Kunming Institute of Botany Culture Collection Center, Kunming, China" id="ABBRID0EQZBK" xlink:type="simple">KUNCC</abbrev> 23-15949.</p></tp:treatment-sec><tp:treatment-sec sec-type="notes" id="SECID0EVZBK"><title>Notes.</title><p>The conidia in <italic><tp:taxon-name><tp:taxon-name-part taxon-name-part-type="genus" reg="Dictyosporium">Dictyosporium</tp:taxon-name-part></tp:taxon-name></italic> are complanate and not closely clustered at the apex (<xref ref-type="bibr" rid="B3">Boonmee et al. 2016</xref>; <xref ref-type="bibr" rid="B68">Yang et al. 2018</xref>). The morphological characteristics of the newly collected strain (<abbrev xmlns:xlink="http://www.w3.org/1999/xlink" content-type="institution" xlink:title="Kunming Institute of Botany Culture Collection Center, Kunming, China" id="ABBRID0EK1BK" xlink:type="simple">KUNCC</abbrev> 23-15949) match with <italic><tp:taxon-name><tp:taxon-name-part taxon-name-part-type="genus" reg="Dictyosporium">Dictyosporium</tp:taxon-name-part></tp:taxon-name></italic> species (<xref ref-type="bibr" rid="B3">Boonmee et al. 2016</xref>, <xref ref-type="bibr" rid="B68">Yang et al. 2018</xref>). Based on the phylogenetic analyses of the combined ITS, LSU, and <italic>tef</italic>1-α sequence data, our new strain (<abbrev xmlns:xlink="http://www.w3.org/1999/xlink" content-type="institution" xlink:title="Kunming Institute of Botany Culture Collection Center, Kunming, China" id="ABBRID0EA2BK" xlink:type="simple">KUNCC</abbrev> 23-15949) shows a close affinity to <italic><tp:taxon-name><tp:taxon-name-part taxon-name-part-type="genus" reg="Dictyosporium">Di.</tp:taxon-name-part><tp:taxon-name-part taxon-name-part-type="species" reg="duliujiangense">duliujiangense</tp:taxon-name-part></tp:taxon-name></italic> (GZCC 19-0426). There is a 1.56% (8/512) difference in ITS sequence data between <abbrev xmlns:xlink="http://www.w3.org/1999/xlink" content-type="institution" xlink:title="Kunming Institute of Botany Culture Collection Center, Kunming, China" id="ABBRID0EQ2BK" xlink:type="simple">KUNCC</abbrev> 23-15949 and GZCC 19-0426, but the LSU and <italic>tef</italic>1-α sequences of these two species are identical. Morphologically, our collection differs from the type material in the size of conidia (41.5 × 24 μm vs. 33 × 20 μm) and the length of the appendages (50.2 × 7.2 μm vs. 27 × 6 μm) (<xref ref-type="bibr" rid="B30">Liu et al. 2023</xref>). <italic><tp:taxon-name><tp:taxon-name-part taxon-name-part-type="genus" reg="Dictyosporium">Di.</tp:taxon-name-part><tp:taxon-name-part taxon-name-part-type="species" reg="duliujiangense">duliujiangense</tp:taxon-name-part></tp:taxon-name></italic> was first reported on a decaying branch submerged in a freshwater river in Dushan County, Guizhou Province, China (<xref ref-type="bibr" rid="B30">Liu et al. 2023</xref>). Based on these findings, we identified our collection as <italic><tp:taxon-name><tp:taxon-name-part taxon-name-part-type="genus" reg="Dictyosporium">Di.</tp:taxon-name-part><tp:taxon-name-part taxon-name-part-type="species" reg="duliujiangense">duliujiangense</tp:taxon-name-part></tp:taxon-name></italic>.</p></tp:treatment-sec><ref-list><ref id="B3"><mixed-citation xmlns:xlink="http://www.w3.org/1999/xlink" xlink:type="simple"><person-group><name name-style="western"><surname>Boonmee</surname><given-names>S</given-names></name><name name-style="western"><surname>D’souza</surname><given-names>MJ</given-names></name><name name-style="western"><surname>Luo</surname><given-names>ZL</given-names></name><name name-style="western"><surname>Pinruan</surname><given-names>U</given-names></name><name name-style="western"><surname>Tanaka</surname><given-names>K</given-names></name><name name-style="western"><surname>Su</surname><given-names>HY</given-names></name><name name-style="western"><surname>Bhat</surname><given-names>DJ</given-names></name><name name-style="western"><surname>McKenzie</surname><given-names>EHC</given-names></name><name name-style="western"><surname>Gareth Jones</surname><given-names>EB</given-names></name><name name-style="western"><surname>Taylor</surname><given-names>JE</given-names></name><name name-style="western"><surname>Phillips</surname><given-names>AJL</given-names></name><name name-style="western"><surname>Hirayama</surname><given-names>K</given-names></name><name name-style="western"><surname>Eungwanichayapant</surname><given-names>PD</given-names></name><name name-style="western"><surname>Hyde</surname><given-names>KD</given-names></name></person-group> (<year>2016</year>) <article-title><tp:taxon-name><tp:taxon-name-part taxon-name-part-type="family">Dictyosporiaceae</tp:taxon-name-part></tp:taxon-name> fam. nov.</article-title><source>Fungal Diversity</source><volume>80</volume>: <fpage>457</fpage>–<lpage>482</lpage>. <ext-link xlink:href="10.1007/s13225-016-0363-z" ext-link-type="doi" xlink:type="simple">https://doi.org/10.1007/s13225-016-0363-z</ext-link></mixed-citation></ref><ref id="B68"><mixed-citation xmlns:xlink="http://www.w3.org/1999/xlink" xlink:type="simple"><person-group><name name-style="western"><surname>Yang</surname><given-names>J</given-names></name><name name-style="western"><surname>Liu</surname><given-names>JK</given-names></name><name name-style="western"><surname>Hyde</surname><given-names>KD</given-names></name><name name-style="western"><surname>Gareth Jones</surname><given-names>EB</given-names></name><name name-style="western"><surname>Liu</surname><given-names>ZY</given-names></name></person-group> (<year>2018</year>) <article-title>New species in <italic><tp:taxon-name><tp:taxon-name-part taxon-name-part-type="genus">Dictyosporium</tp:taxon-name-part></tp:taxon-name></italic>, new combinations in <italic><tp:taxon-name><tp:taxon-name-part taxon-name-part-type="genus">Dictyocheirospora</tp:taxon-name-part></tp:taxon-name></italic> and an updated backbone tree for <tp:taxon-name><tp:taxon-name-part taxon-name-part-type="family">Dictyosporiaceae</tp:taxon-name-part></tp:taxon-name>.</article-title><source>MycoKeys</source><volume>36</volume>: <fpage>83</fpage>–<lpage>105</lpage>. <ext-link xlink:href="10.3897/mycokeys.36.27051" ext-link-type="doi" xlink:type="simple">https://doi.org/10.3897/mycokeys.36.27051</ext-link></mixed-citation></ref><ref id="B30"><mixed-citation xmlns:xlink="http://www.w3.org/1999/xlink" xlink:type="simple"><person-group><name name-style="western"><surname>Liu</surname><given-names>LL</given-names></name><name name-style="western"><surname>Song</surname><given-names>LC</given-names></name><name name-style="western"><surname>Gu</surname><given-names>XF</given-names></name><name name-style="western"><surname>Wei</surname><given-names>QQ</given-names></name><name name-style="western"><surname>Zhang</surname><given-names>M</given-names></name><name name-style="western"><surname>Liu</surname><given-names>ZY</given-names></name><name name-style="western"><surname>Gou</surname><given-names>JL</given-names></name></person-group> (<year>2023</year>) <article-title><italic><tp:taxon-name><tp:taxon-name-part taxon-name-part-type="genus">Dictyosporium</tp:taxon-name-part><tp:taxon-name-part taxon-name-part-type="species">duliujiangense</tp:taxon-name-part></tp:taxon-name></italic> sp. nov. (<tp:taxon-name><tp:taxon-name-part taxon-name-part-type="family">Dictyosporiaceae</tp:taxon-name-part></tp:taxon-name>, <tp:taxon-name><tp:taxon-name-part taxon-name-part-type="order">Pleosporales</tp:taxon-name-part></tp:taxon-name>) from freshwater habitat in Guizhou Province, China.</article-title><source>Phytotaxa</source><volume>606</volume>: <fpage>259</fpage>–<lpage>272</lpage>. <ext-link xlink:href="10.11646/phytotaxa.606.4.2" ext-link-type="doi" xlink:type="simple">https://doi.org/10.11646/phytotaxa.606.4.2</ext-link></mixed-citation></ref></ref-list></tp:taxon-treatment>
