# Supplementary material for: ﻿Morpho-molecular analyses reveal two novel species and two new records of Dictyosporiaceae (Pleosporales) from Dulongjiang River in northwestern Yunnan Province, China
Source: MycoKeys. 2025 Apr 30;117:1–27. doi: 10.3897/mycokeys.117.145587 (PMC12059576; doi:10.3897/mycokeys.117.145587)
Supplement: XML Treatment for Dictyosporium hughesii [file mycokeys.117.145587-treatment4.xml]

<!DOCTYPE tp:taxon-treatment
  PUBLIC "-//TaxonX//DTD Taxonomic Treatment Publishing DTD v0 20100105//EN" "tax-treatment-NSO.dtd">
<tp:taxon-treatment xmlns:tp="http://www.plazi.org/taxpub"><tp:treatment-meta><kwd-group><label>Taxon classification</label><kwd>
                <named-content content-type="kingdom">Fungi</named-content>
              </kwd><kwd>
                <named-content content-type="order">Pleosporales</named-content>
              </kwd><kwd>
                <named-content content-type="family">Dictyosporiaceae</named-content>
              </kwd></kwd-group><mixed-citation publication-type="journal"><person-group><name><surname>Wang</surname><given-names>Ying</given-names></name><name><surname>Bhat</surname><given-names>D. Jayarama</given-names></name><name><surname>Bao</surname><given-names>Dan-Feng</given-names></name><name><surname>Shen</surname><given-names>Hong-Wei</given-names></name><name><surname>Feng</surname><given-names>Yuan</given-names></name><name><surname>Luo</surname><given-names>Zong-Long</given-names></name></person-group><article-title>﻿Morpho-molecular analyses reveal two novel species and two new records of <tp:taxon-name><tp:taxon-name-part taxon-name-part-type="family">Dictyosporiaceae</tp:taxon-name-part></tp:taxon-name> (<tp:taxon-name><tp:taxon-name-part taxon-name-part-type="order">Pleosporales</tp:taxon-name-part></tp:taxon-name>) from Dulongjiang River in northwestern Yunnan Province, China</article-title><source>MycoKeys</source><day>30</day><month>04</month><year>2025</year><volume>117</volume><fpage>1</fpage><lpage>27</lpage><pub-id pub-id-type="doi">10.3897/mycokeys.117.145587</pub-id></mixed-citation></tp:treatment-meta><tp:nomenclature><label>﻿</label><tp:taxon-name>
              <object-id xmlns:xlink="http://www.w3.org/1999/xlink" content-type="arpha" xlink:type="simple">68FE10B1-503B-5530-8BFB-1767902AE9B3</object-id>
              <tp:taxon-name-part taxon-name-part-type="genus" reg="Dictyosporium">Dictyosporium</tp:taxon-name-part>
              <tp:taxon-name-part taxon-name-part-type="species" reg="hughesii">hughesii</tp:taxon-name-part>
              <object-id xmlns:xlink="http://www.w3.org/1999/xlink" content-type="mycobank" xlink:type="simple">515243</object-id>
            </tp:taxon-name><tp:taxon-authority>McKenzie, Mycotaxon 111: 156 (2010)</tp:taxon-authority><xref ref-type="fig" rid="F5">Fig. 5</xref></tp:nomenclature><tp:treatment-sec sec-type="description" id="SECID0EC5BK"><title>Description.</title><p><bold><italic>Saprobic</italic></bold> on submerged decaying wood. <bold>Sexual morph</bold>: Undetermined. <bold>Asexual morph</bold>: Hyphomycetous. <bold><italic>Colonies</italic></bold> on natural substrate, punctiform, sporodochia, scattered but coalescing, black, irregular. <bold><italic>Mycelium</italic></bold> immersed, pale to brown. <bold><italic>Conidiophores</italic></bold> micronematous, mononematous, subhyaline, thin-walled, smooth. <bold><italic>Conidiogenous cells</italic></bold> holoblastic, determinate, cylindrical, 3.5–5 µm wide. <bold><italic>Conidia</italic></bold> 56–68 × 23–29 μm (x̄ = 62 × 26.3 μm, n = 40), solitary, acrogenous, medium brown, complanate, ellipsoidal or cylindrical, cheiroid, arranged in 7 closely adpressed rows of cells, with outer rows of cells arising from a basal cell, the side rows lower than middle rows, outer rows extending about two-thirds of the way along the conidium, each row containing 6–12 cells, constricted at septa, slightly thickened walls and septa, with or without appendages.</p></tp:treatment-sec><tp:treatment-sec sec-type="description" id="SECID0EA6BK"><title>Cultural characteristics.</title><p>Conidia germinating on <abbrev xmlns:xlink="http://www.w3.org/1999/xlink" xlink:title="potato dextrose agar" id="ABBRID0EG6BK" xlink:type="simple">PDA</abbrev> within 24 h and germ tubes produced from the basal cells and the apex of the row of cells. Colonies grew on <abbrev xmlns:xlink="http://www.w3.org/1999/xlink" xlink:title="potato dextrose agar" id="ABBRID0EK6BK" xlink:type="simple">PDA</abbrev> at 22 °C, circular, with fluffy mycelium; the mycelium is dense in the center and sparse at the edges, white at the outer margin and light yellow at the center, light yellow on the reverse side.</p><fig id="F5" position="float" orientation="portrait"><object-id xmlns:xlink="http://www.w3.org/1999/xlink" content-type="doi" xlink:type="simple">10.3897/mycokeys.117.145587.figure5</object-id><object-id xmlns:xlink="http://www.w3.org/1999/xlink" content-type="arpha" xlink:type="simple">2462BAF6-7495-5E43-A31C-94CFBA66FCCE</object-id><label>Figure 5.</label><caption><p><italic><tp:taxon-name><tp:taxon-name-part taxon-name-part-type="genus" reg="Dictyosporium">Dictyosporium</tp:taxon-name-part><tp:taxon-name-part taxon-name-part-type="species" reg="hughesii">hughesii</tp:taxon-name-part></tp:taxon-name></italic> (<abbrev xmlns:xlink="http://www.w3.org/1999/xlink" content-type="institution" xlink:title="Herbarium of Cryptogams Kunming Institute of Botany, Chinese Academy of Sciences" id="ABBRID0EBACK" xlink:type="simple">KUN-HKAS</abbrev> 135963) <bold>a</bold> colonies on submerged decaying wood <bold>b</bold> conidia <bold>c</bold> conidiophores and Conidiogenous cells <bold>d</bold> conidia with appendages <bold>e–j</bold> conidia <bold>k</bold> germinated conidium; Culture on <abbrev xmlns:xlink="http://www.w3.org/1999/xlink" xlink:title="potato dextrose agar" id="ABBRID0ESACK" xlink:type="simple">PDA</abbrev> from front (<bold>l</bold>) and reverse (<bold>m</bold>). Scale bars: 30 µm (<bold>b, d, f–k</bold>); 20 µm (<bold>c, e</bold>).</p></caption><graphic xmlns:xlink="http://www.w3.org/1999/xlink" xlink:href="mycokeys-117-001-g005.jpg" position="float" orientation="portrait" xlink:type="simple" id="oo_1319796.jpg"><uri content-type="original_file" xlink:type="simple">https://binary.pensoft.net/fig/1319796</uri></graphic></fig></tp:treatment-sec><tp:treatment-sec sec-type="material" id="SECID0EDBCK"><title>Material examined.</title><p>China • Yunnan Province, Dulongjiang River, on submerged decaying wood, 2 May 2023 (Altitude: 1418 m, <named-content xmlns:xlink="http://www.w3.org/1999/xlink" content-type="dwc:verbatimCoordinates" xlink:type="simple"><named-content content-type="geo-json" specific-use="{&#34;type&#34;:&#34;Point&#34;,&#34;coordinates&#34;:[98.330741,27.783341]}" id="NCID0EMBCK" xlink:type="simple">27.783341°N, 98.330741°E</named-content></named-content>), Ying Wang, S4812 (<abbrev xmlns:xlink="http://www.w3.org/1999/xlink" content-type="institution" xlink:title="Herbarium of Cryptogams Kunming Institute of Botany, Chinese Academy of Sciences" id="ABBRID0ERBCK" xlink:type="simple">KUN-HKAS</abbrev> 135963), living culture, <abbrev xmlns:xlink="http://www.w3.org/1999/xlink" content-type="institution" xlink:title="Kunming Institute of Botany Culture Collection Center, Kunming, China" id="ABBRID0EWBCK" xlink:type="simple">KUNCC</abbrev> 23-15923.</p></tp:treatment-sec><tp:treatment-sec sec-type="notes" id="SECID0E2BCK"><title>Notes.</title><p>This collection was identified as <italic><tp:taxon-name><tp:taxon-name-part taxon-name-part-type="genus" reg="Dictyosporium">Dictyosporium</tp:taxon-name-part><tp:taxon-name-part taxon-name-part-type="species" reg="hughesii">hughesii</tp:taxon-name-part></tp:taxon-name></italic> based on the phylogenetic analysis and morphological characteristics. Phylogenetic analysis of the combined ITS, LSU, and <italic>tef</italic>1-α sequence data showed that our new strain (<abbrev xmlns:xlink="http://www.w3.org/1999/xlink" content-type="institution" xlink:title="Kunming Institute of Botany Culture Collection Center, Kunming, China" id="ABBRID0EOCCK" xlink:type="simple">KUNCC</abbrev> 23-15923) clustered with the ex-type strain of <italic><tp:taxon-name><tp:taxon-name-part taxon-name-part-type="genus" reg="Dictyosporium">Di.</tp:taxon-name-part><tp:taxon-name-part taxon-name-part-type="species" reg="hughesii">hughesii</tp:taxon-name-part></tp:taxon-name></italic> (KT 1847) with 97% <abbrev xmlns:xlink="http://www.w3.org/1999/xlink" xlink:title="Maximum likelihood" id="ABBRID0E5CCK" xlink:type="simple">ML</abbrev> and 1.00 <abbrev xmlns:xlink="http://www.w3.org/1999/xlink" xlink:title="Posterior Probabilities" id="ABBRID0ECDCK" xlink:type="simple">PP</abbrev> support (Fig. <xref ref-type="fig" rid="F1">1</xref>). Morphologically, the conidia of our new collection are slightly larger (56–68 µm vs. 40–47 µm), and the appendages are not prominent. <italic><tp:taxon-name><tp:taxon-name-part taxon-name-part-type="genus" reg="Dictyosporium">Di.</tp:taxon-name-part><tp:taxon-name-part taxon-name-part-type="species" reg="hughesii">hughesii</tp:taxon-name-part></tp:taxon-name></italic> has been found on dead leaves of <italic><tp:taxon-name><tp:taxon-name-part taxon-name-part-type="genus" reg="Rhopalostylis">Rhopalostylis</tp:taxon-name-part><tp:taxon-name-part taxon-name-part-type="species" reg="sapida">sapida</tp:taxon-name-part></tp:taxon-name></italic> in New Zealand (<xref ref-type="bibr" rid="B37">McKenzie 2010</xref>) and on dead branches of <italic><tp:taxon-name><tp:taxon-name-part taxon-name-part-type="genus" reg="Stewartia">Stewartia</tp:taxon-name-part><tp:taxon-name-part taxon-name-part-type="species" reg="monadelpha">monadelpha</tp:taxon-name-part></tp:taxon-name></italic> in Japan (<xref ref-type="bibr" rid="B16">Ghosh et al. 2015</xref>; <xref ref-type="bibr" rid="B57">Tanaka et al. 2015</xref>), and herein it is reported from submerged decaying wood in a freshwater habitat in China.</p></tp:treatment-sec><tp:treatment-sec><!--Section generated to contain objects referenced in tp:taxon-treatment.--><fig id="F1" position="float" orientation="portrait"><object-id xmlns:xlink="http://www.w3.org/1999/xlink" content-type="doi" xlink:type="simple">10.3897/mycokeys.117.145587.figure1</object-id><object-id xmlns:xlink="http://www.w3.org/1999/xlink" content-type="arpha" xlink:type="simple">A315A5A9-55A2-53CD-B61B-1E861BDEA3D0</object-id><label>Figure 1.</label><caption><p>The maximum likelihood (<abbrev xmlns:xlink="http://www.w3.org/1999/xlink" xlink:title="Maximum likelihood" id="ABBRID0EXGBK" xlink:type="simple">ML</abbrev>) tree is based on the combined ITS, LSU, and <italic>tef</italic>1-α sequence data. Bootstrap support values with <abbrev xmlns:xlink="http://www.w3.org/1999/xlink" xlink:title="Maximum likelihood" id="ABBRID0E4GBK" xlink:type="simple">ML</abbrev> greater than 75% and Bayesian posterior probabilities (<abbrev xmlns:xlink="http://www.w3.org/1999/xlink" xlink:title="Posterior Probabilities" id="ABBRID0EBHBK" xlink:type="simple">PP</abbrev>) greater than 0.95 are given above the nodes, shown as “<abbrev xmlns:xlink="http://www.w3.org/1999/xlink" xlink:title="Maximum likelihood" id="ABBRID0EFHBK" xlink:type="simple">ML</abbrev>/<abbrev xmlns:xlink="http://www.w3.org/1999/xlink" xlink:title="Posterior Probabilities" id="ABBRID0EJHBK" xlink:type="simple">PP</abbrev>.” The tree was rooted to <italic><tp:taxon-name><tp:taxon-name-part taxon-name-part-type="genus" reg="Periconia">Periconia</tp:taxon-name-part><tp:taxon-name-part taxon-name-part-type="species" reg="igniaria">igniaria</tp:taxon-name-part></tp:taxon-name></italic> (CBS 379.86 and CBS 845.96). New species are indicated in red, and type strains are in bold.</p></caption><graphic xmlns:xlink="http://www.w3.org/1999/xlink" xlink:href="mycokeys-117-001-g001.jpg" position="float" orientation="portrait" xlink:type="simple" id="oo_1319792.jpg"><uri content-type="original_file" xlink:type="simple">https://binary.pensoft.net/fig/1319792</uri></graphic></fig></tp:treatment-sec><ref-list><ref id="B37"><mixed-citation xmlns:xlink="http://www.w3.org/1999/xlink" xlink:type="simple"><person-group><name name-style="western"><surname>McKenzie</surname><given-names>EHC</given-names></name></person-group> (<year>2010</year>) <article-title>Two new dictyosporous <tp:taxon-name><tp:taxon-name-part taxon-name-part-type="above-genus">hyphomycetes</tp:taxon-name-part></tp:taxon-name> on <italic><tp:taxon-name><tp:taxon-name-part taxon-name-part-type="genus">Rhopalostylis</tp:taxon-name-part><tp:taxon-name-part taxon-name-part-type="species">sapida</tp:taxon-name-part></tp:taxon-name></italic> (<tp:taxon-name><tp:taxon-name-part taxon-name-part-type="family">Arecaceae</tp:taxon-name-part></tp:taxon-name>) in New Zealand.</article-title><source>Mycotaxon</source><volume>111</volume>: <fpage>155</fpage>–<lpage>160</lpage>. <ext-link xlink:href="10.5248/111.155" ext-link-type="doi" xlink:type="simple">https://doi.org/10.5248/111.155</ext-link></mixed-citation></ref><ref id="B16"><mixed-citation xmlns:xlink="http://www.w3.org/1999/xlink" xlink:type="simple"><person-group><name name-style="western"><surname>Ghosh</surname><given-names>AK</given-names></name><name name-style="western"><surname>Kar</surname><given-names>R</given-names></name><name name-style="western"><surname>Chatterjee</surname><given-names>R</given-names></name></person-group> (<year>2015</year>) <article-title>Leaf galls on <italic><tp:taxon-name><tp:taxon-name-part taxon-name-part-type="genus">Dicroidium</tp:taxon-name-part><tp:taxon-name-part taxon-name-part-type="species">hughesii</tp:taxon-name-part></tp:taxon-name></italic> (Feistmantel) Lele from the Triassic of India — A new record. Alcheringa.</article-title><source>An Australasian Journal of Palaeontology</source><volume>39</volume>: <fpage>92</fpage>–<lpage>98</lpage>. <ext-link xlink:href="10.1080/03115518.2015.958285" ext-link-type="doi" xlink:type="simple">https://doi.org/10.1080/03115518.2015.958285</ext-link></mixed-citation></ref><ref id="B57"><mixed-citation xmlns:xlink="http://www.w3.org/1999/xlink" xlink:type="simple"><person-group><name name-style="western"><surname>Tanaka</surname><given-names>K</given-names></name><name name-style="western"><surname>Hirayama</surname><given-names>K</given-names></name><name name-style="western"><surname>Yonezawa</surname><given-names>H</given-names></name><name name-style="western"><surname>Sato</surname><given-names>G</given-names></name><name name-style="western"><surname>Toriyabe</surname><given-names>A</given-names></name><name name-style="western"><surname>Kudo</surname><given-names>H</given-names></name><name name-style="western"><surname>Hashimoto</surname><given-names>A</given-names></name><name name-style="western"><surname>Matsumura</surname><given-names>M</given-names></name><name name-style="western"><surname>Harada</surname><given-names>Y</given-names></name><name name-style="western"><surname>Kurihara</surname><given-names>Y</given-names></name><name name-style="western"><surname>Shirouzu</surname><given-names>T</given-names></name><name name-style="western"><surname>Hosoya</surname><given-names>T</given-names></name></person-group> (<year>2015</year>) <article-title>Revision of the <tp:taxon-name><tp:taxon-name-part taxon-name-part-type="suborder">Massarineae</tp:taxon-name-part></tp:taxon-name> (<tp:taxon-name><tp:taxon-name-part taxon-name-part-type="order">Pleosporales</tp:taxon-name-part></tp:taxon-name>, <tp:taxon-name><tp:taxon-name-part taxon-name-part-type="class">Dothideomycetes</tp:taxon-name-part></tp:taxon-name>).</article-title><source>Studies in Mycology</source><volume>82</volume>: <fpage>75</fpage>–<lpage>136</lpage>. <ext-link xlink:href="10.1016/j.simyco.2015.10.002" ext-link-type="doi" xlink:type="simple">https://doi.org/10.1016/j.simyco.2015.10.002</ext-link></mixed-citation></ref></ref-list></tp:taxon-treatment>
