# Supplementary material for: ﻿Morpho-molecular analyses reveal two novel species and two new records of Dictyosporiaceae (Pleosporales) from Dulongjiang River in northwestern Yunnan Province, China
Source: MycoKeys. 2025 Apr 30;117:1–27. doi: 10.3897/mycokeys.117.145587 (PMC12059576; doi:10.3897/mycokeys.117.145587)
Supplement: XML Treatment for Jalapriya guttulata [file mycokeys.117.145587-treatment5.xml]

<!DOCTYPE tp:taxon-treatment
  PUBLIC "-//TaxonX//DTD Taxonomic Treatment Publishing DTD v0 20100105//EN" "tax-treatment-NSO.dtd">
<tp:taxon-treatment xmlns:tp="http://www.plazi.org/taxpub"><tp:treatment-meta><kwd-group><label>Taxon classification</label><kwd>
                <named-content content-type="kingdom">Fungi</named-content>
              </kwd><kwd>
                <named-content content-type="order">Pleosporales</named-content>
              </kwd><kwd>
                <named-content content-type="family">Dictyosporiaceae</named-content>
              </kwd></kwd-group><mixed-citation publication-type="journal"><person-group><name><surname>Wang</surname><given-names>Ying</given-names></name><name><surname>Bhat</surname><given-names>D. Jayarama</given-names></name><name><surname>Bao</surname><given-names>Dan-Feng</given-names></name><name><surname>Shen</surname><given-names>Hong-Wei</given-names></name><name><surname>Feng</surname><given-names>Yuan</given-names></name><name><surname>Luo</surname><given-names>Zong-Long</given-names></name></person-group><article-title>﻿Morpho-molecular analyses reveal two novel species and two new records of <tp:taxon-name><tp:taxon-name-part taxon-name-part-type="family">Dictyosporiaceae</tp:taxon-name-part></tp:taxon-name> (<tp:taxon-name><tp:taxon-name-part taxon-name-part-type="order">Pleosporales</tp:taxon-name-part></tp:taxon-name>) from Dulongjiang River in northwestern Yunnan Province, China</article-title><source>MycoKeys</source><day>30</day><month>04</month><year>2025</year><volume>117</volume><fpage>1</fpage><lpage>27</lpage><pub-id pub-id-type="doi">10.3897/mycokeys.117.145587</pub-id></mixed-citation></tp:treatment-meta><tp:nomenclature><label>﻿</label><tp:taxon-name>
              <object-id xmlns:xlink="http://www.w3.org/1999/xlink" content-type="arpha" xlink:type="simple">981A4DC5-937A-53AF-8745-6334EE6B9703</object-id>
              <tp:taxon-name-part taxon-name-part-type="genus" reg="Jalapriya">Jalapriya</tp:taxon-name-part>
              <tp:taxon-name-part taxon-name-part-type="species" reg="guttulata">guttulata</tp:taxon-name-part>
              <object-id xmlns:xlink="http://www.w3.org/1999/xlink" xlink:type="simple">Fungal Names: FN 572106</object-id>
            </tp:taxon-name><tp:taxon-authority>Y. Wang &amp; Z.L. Luo</tp:taxon-authority><tp:taxon-status xmlns:xlink="http://www.w3.org/1999/xlink" xlink:type="simple">sp. nov.</tp:taxon-status><xref ref-type="fig" rid="F6">Fig. 6</xref></tp:nomenclature><tp:treatment-sec sec-type="etymology" id="SECID0EEGCK"><title>Etymology.</title><p>Referring to the guttulate cells of the conidia.</p></tp:treatment-sec><tp:treatment-sec sec-type="Holotype" id="SECID0EJGCK"><title>Holotype.</title><p><abbrev xmlns:xlink="http://www.w3.org/1999/xlink" content-type="institution" xlink:title="Herbarium of Cryptogams Kunming Institute of Botany, Chinese Academy of Sciences" id="ABBRID0EPGCK" xlink:type="simple">KUN-HKAS</abbrev> 135959.</p></tp:treatment-sec><tp:treatment-sec sec-type="description" id="SECID0EUGCK"><title>Description.</title><p><bold><italic>Saprobic</italic></bold> on submerged decaying wood. <bold>Sexual morph</bold>: Undetermined. <bold>Asexual morph</bold>: Hyphomycetous. <bold><italic>Colonies</italic></bold> on natural substrate effuse, scattered, dark brown to black. <bold><italic>Mycelium</italic></bold> mostly immersed, partly superficial, composed of smooth, septate, branched, pale brown to brown, or pale orange. <bold><italic>Conidiophores</italic></bold> micronematous, unbranched, thin-walled, smooth, 3–4 μm wide. <bold><italic>Conidiogenous cells</italic></bold> holoblastic, integrated, terminal, pale brown to brown, or pale brown, thin-walled. <bold><italic>Conidia</italic></bold> 31–43 × 25–38 μm (x̄ = 37.3 × 31.5 μm, n = 30) (<abbrev xmlns:xlink="http://www.w3.org/1999/xlink" content-type="institution" xlink:title="Kunming Institute of Botany Culture Collection Center, Kunming, China" id="ABBRID0ESHCK" xlink:type="simple">KUNCC</abbrev> 23-15861) or 34–41 × 30–37 μm (x̄ = 37.5 × 33.7 μm, n = 30) (<abbrev xmlns:xlink="http://www.w3.org/1999/xlink" content-type="institution" xlink:title="Kunming Institute of Botany Culture Collection Center, Kunming, China" id="ABBRID0EXHCK" xlink:type="simple">KUNCC</abbrev> 23–14576), acrogenous, septate, distinctly constricted at septa, holoblastic, solitary or paired (Fig. <xref ref-type="fig" rid="F6">6c</xref>), palmate, light olive-brown when immature and olive-brown to reddish-brown or pale brown, with some cells slightly darker in the center and lighter at the edges when mature. with 5–11 overlapping rows of unequal length and cells arranged in a plane, 1–2 outer rows arising from a basal cell, with additional rows arising from the base of the previous row, these rows are slightly curved inward, with each row consisting of 2–9 cells, with number of cells gradually decreasing from base to upward except for basal row of cells, with some cells in the uppermost row enlarged.</p><fig id="F6" position="float" orientation="portrait"><object-id xmlns:xlink="http://www.w3.org/1999/xlink" content-type="doi" xlink:type="simple">10.3897/mycokeys.117.145587.figure6</object-id><object-id xmlns:xlink="http://www.w3.org/1999/xlink" content-type="arpha" xlink:type="simple">76987F65-3462-56D6-959F-C3E7C8AAFD9A</object-id><label>Figure 6.</label><caption><p><italic><tp:taxon-name><tp:taxon-name-part taxon-name-part-type="genus" reg="Jalapriya">Jalapriya</tp:taxon-name-part><tp:taxon-name-part taxon-name-part-type="species" reg="guttulata">guttulata</tp:taxon-name-part></tp:taxon-name></italic> (<bold>a–h</bold><abbrev xmlns:xlink="http://www.w3.org/1999/xlink" content-type="institution" xlink:title="Herbarium of Cryptogams Kunming Institute of Botany, Chinese Academy of Sciences" id="ABBRID0EVICK" xlink:type="simple">KUN-HKAS</abbrev> 135959, holotype; <bold>i–l</bold><abbrev xmlns:xlink="http://www.w3.org/1999/xlink" content-type="institution" xlink:title="Herbarium of Cryptogams Kunming Institute of Botany, Chinese Academy of Sciences" id="ABBRID0E3ICK" xlink:type="simple">KUN-HKAS</abbrev> 135948) <bold>a</bold>, <bold>i</bold> colonies on submerged decaying wood <bold>b–e, j–l</bold> conidiophores and conidia <bold>f</bold> germinated conidia; Culture on <abbrev xmlns:xlink="http://www.w3.org/1999/xlink" xlink:title="potato dextrose agar" id="ABBRID0EJJCK" xlink:type="simple">PDA</abbrev> from front (<bold>g</bold>) and reverse (<bold>h</bold>). Scale bars: 20 µm (<bold>b–f, j–l</bold>).</p></caption><graphic xmlns:xlink="http://www.w3.org/1999/xlink" xlink:href="mycokeys-117-001-g006.jpg" position="float" orientation="portrait" xlink:type="simple" id="oo_1319797.jpg"><uri content-type="original_file" xlink:type="simple">https://binary.pensoft.net/fig/1319797</uri></graphic></fig></tp:treatment-sec><tp:treatment-sec sec-type="description" id="SECID0EYJCK"><title>Culture characteristics.</title><p>Conidia germinating on <abbrev xmlns:xlink="http://www.w3.org/1999/xlink" xlink:title="potato dextrose agar" id="ABBRID0E5JCK" xlink:type="simple">PDA</abbrev> within 24 h and germ tubes produced at the basal cell and the apex of the conidium. Colonies grew on <abbrev xmlns:xlink="http://www.w3.org/1999/xlink" xlink:title="potato dextrose agar" id="ABBRID0ECKCK" xlink:type="simple">PDA</abbrev> at 22 °C, circular, mycelium was loose, flocculent, on the obverse, at first white, later becoming light yellow. The reverse side is orange, with the center being the darkest.</p></tp:treatment-sec><tp:treatment-sec sec-type="material" id="SECID0EGKCK"><title>Material examined.</title><p>China • Yunnan Province, Dulongjiang River, on submerged decaying wood, 2 May 2023, Fig. <xref ref-type="fig" rid="F6">6a–f</xref>: (Altitude: 1397 m, <named-content xmlns:xlink="http://www.w3.org/1999/xlink" content-type="dwc:verbatimCoordinates" xlink:type="simple"><named-content content-type="geo-json" specific-use="{&#34;type&#34;:&#34;Point&#34;,&#34;coordinates&#34;:[98.349787,27.702847]}" id="NCID0ETKCK" xlink:type="simple">27.702847°N, 98.349787°E</named-content></named-content>), Ying Wang, S4558 (<abbrev xmlns:xlink="http://www.w3.org/1999/xlink" content-type="institution" xlink:title="Herbarium of Cryptogams Kunming Institute of Botany, Chinese Academy of Sciences" id="ABBRID0EYKCK" xlink:type="simple">KUN-HKAS</abbrev> 135959, holotype); ex-type culture, <abbrev xmlns:xlink="http://www.w3.org/1999/xlink" content-type="institution" xlink:title="Kunming Institute of Botany Culture Collection Center, Kunming, China" id="ABBRID0E4KCK" xlink:type="simple">KUNCC</abbrev> 23-15861. Fig. <xref ref-type="fig" rid="F6">6i–l</xref>: (Altitude: 1702 m, <named-content xmlns:xlink="http://www.w3.org/1999/xlink" content-type="dwc:verbatimCoordinates" xlink:type="simple"><named-content content-type="geo-json" specific-use="{&#34;type&#34;:&#34;Point&#34;,&#34;coordinates&#34;:[98.317358,28.033444]}" id="NCID0EJLCK" xlink:type="simple">28.033444°N, 98.317358°E</named-content></named-content>), Ying Wang, S4587 (<abbrev xmlns:xlink="http://www.w3.org/1999/xlink" content-type="institution" xlink:title="Herbarium of Cryptogams Kunming Institute of Botany, Chinese Academy of Sciences" id="ABBRID0EOLCK" xlink:type="simple">KUN-HKAS</abbrev> 135948), living culture, <abbrev xmlns:xlink="http://www.w3.org/1999/xlink" content-type="institution" xlink:title="Kunming Institute of Botany Culture Collection Center, Kunming, China" id="ABBRID0ETLCK" xlink:type="simple">KUNCC</abbrev> 23–14576.</p></tp:treatment-sec><tp:treatment-sec sec-type="notes" id="SECID0EYLCK"><title>Notes.</title><p>Six species are currently accepted in <italic><tp:taxon-name><tp:taxon-name-part taxon-name-part-type="genus" reg="Jalapriya">Jalapriya</tp:taxon-name-part></tp:taxon-name></italic>, among which <italic><tp:taxon-name><tp:taxon-name-part taxon-name-part-type="genus" reg="Jalapriya">J.</tp:taxon-name-part><tp:taxon-name-part taxon-name-part-type="species" reg="inflata">inflata</tp:taxon-name-part></tp:taxon-name></italic> and <italic><tp:taxon-name><tp:taxon-name-part taxon-name-part-type="genus" reg="Jalapriya">J.</tp:taxon-name-part><tp:taxon-name-part taxon-name-part-type="species" reg="toruloides">toruloides</tp:taxon-name-part></tp:taxon-name></italic> have been reported from wood in marine habitats (<xref ref-type="bibr" rid="B17">Goh et al. 1999</xref>; <xref ref-type="bibr" rid="B24">Kirschner et al. 2013</xref>; <xref ref-type="bibr" rid="B59">Tibell et al. 2020</xref>; <xref ref-type="bibr" rid="B12">Du et al. 2025</xref>). These two species were originally classified under <italic><tp:taxon-name><tp:taxon-name-part taxon-name-part-type="genus" reg="Dictyosporium">Dictyosporium</tp:taxon-name-part></tp:taxon-name></italic> and were transferred to the genus <italic><tp:taxon-name><tp:taxon-name-part taxon-name-part-type="genus" reg="Jalapriya">Jalapriya</tp:taxon-name-part></tp:taxon-name></italic> by Boonmee et al. (<xref ref-type="bibr" rid="B3">Boonmee et al. 2016</xref>). <italic><tp:taxon-name><tp:taxon-name-part taxon-name-part-type="genus" reg="Jalapriya">J.</tp:taxon-name-part><tp:taxon-name-part taxon-name-part-type="species" reg="apicalivaginatum">apicalivaginatum</tp:taxon-name-part></tp:taxon-name></italic>, <italic><tp:taxon-name><tp:taxon-name-part taxon-name-part-type="genus" reg="Jalapriya">J.</tp:taxon-name-part><tp:taxon-name-part taxon-name-part-type="species" reg="aquaticum">aquaticum</tp:taxon-name-part></tp:taxon-name></italic>, and <italic><tp:taxon-name><tp:taxon-name-part taxon-name-part-type="genus" reg="Jalapriya">J.</tp:taxon-name-part><tp:taxon-name-part taxon-name-part-type="species" reg="pulchra">pulchra</tp:taxon-name-part></tp:taxon-name></italic> were found on submerged decaying wood in freshwater habitats, the first one from Henan province and the latter two from Yunnan province (<xref ref-type="bibr" rid="B3">Boonmee et al. 2016</xref>; <xref ref-type="bibr" rid="B15">Fu et al. 2021</xref>). While <italic><tp:taxon-name><tp:taxon-name-part taxon-name-part-type="genus" reg="Jalapriya">J.</tp:taxon-name-part><tp:taxon-name-part taxon-name-part-type="species" reg="cheirospora">cheirospora</tp:taxon-name-part></tp:taxon-name></italic> was found on dead stems of the medicinal plant <italic><tp:taxon-name><tp:taxon-name-part taxon-name-part-type="genus" reg="Disporum">Disporum</tp:taxon-name-part><tp:taxon-name-part taxon-name-part-type="species" reg="longistylum">longistylum</tp:taxon-name-part></tp:taxon-name></italic> in Kunming City, Yunnan Province, China. In this study, we collected two morphologically similar strains (<abbrev xmlns:xlink="http://www.w3.org/1999/xlink" content-type="institution" xlink:title="Kunming Institute of Botany Culture Collection Center, Kunming, China" id="ABBRID0E3PCK" xlink:type="simple">KUNCC</abbrev> 23-15861 and <abbrev xmlns:xlink="http://www.w3.org/1999/xlink" content-type="institution" xlink:title="Kunming Institute of Botany Culture Collection Center, Kunming, China" id="ABBRID0EBQCK" xlink:type="simple">KUNCC</abbrev> 23–14576) from submerged decaying wood. Despite the differences in conidial color (olive-brown to reddish-brown vs. pale brown to moderate brown) and size (37.3 × 31.5 μm vs. 37.5 × 33.7 μm), both strains share similar characteristics in culture and natural colonies, have guttulate conidia, and relatively few cells in the terminal cell row. Notably, no differences were found in the sequences of ITS and <italic>tef</italic>1-α gene regions between <abbrev xmlns:xlink="http://www.w3.org/1999/xlink" content-type="institution" xlink:title="Kunming Institute of Botany Culture Collection Center, Kunming, China" id="ABBRID0EIQCK" xlink:type="simple">KUNCC</abbrev> 23-15861 and <abbrev xmlns:xlink="http://www.w3.org/1999/xlink" content-type="institution" xlink:title="Kunming Institute of Botany Culture Collection Center, Kunming, China" id="ABBRID0ENQCK" xlink:type="simple">KUNCC</abbrev> 23–14576. Which indicated that the two strains belong to the same species.</p><p>Based on the phylogenetic analyses of the combined ITS, LSU, and <italic>tef</italic>1-α sequence data, our new strains (<abbrev xmlns:xlink="http://www.w3.org/1999/xlink" content-type="institution" xlink:title="Kunming Institute of Botany Culture Collection Center, Kunming, China" id="ABBRID0EWQCK" xlink:type="simple">KUNCC</abbrev> 23-15861 and <abbrev xmlns:xlink="http://www.w3.org/1999/xlink" content-type="institution" xlink:title="Kunming Institute of Botany Culture Collection Center, Kunming, China" id="ABBRID0E2QCK" xlink:type="simple">KUNCC</abbrev> 23-14576) clustered with <italic><tp:taxon-name><tp:taxon-name-part taxon-name-part-type="genus" reg="Jalapriya">J.</tp:taxon-name-part><tp:taxon-name-part taxon-name-part-type="species" reg="toruloides">toruloides</tp:taxon-name-part></tp:taxon-name></italic> (CBS 209.65) with 99% <abbrev xmlns:xlink="http://www.w3.org/1999/xlink" xlink:title="Maximum likelihood" id="ABBRID0ELRCK" xlink:type="simple">ML</abbrev> and 1.00 <abbrev xmlns:xlink="http://www.w3.org/1999/xlink" xlink:title="Posterior Probabilities" id="ABBRID0EPRCK" xlink:type="simple">PP</abbrev> support (Fig. <xref ref-type="fig" rid="F1">1</xref>). The ITS sequence of <italic><tp:taxon-name><tp:taxon-name-part taxon-name-part-type="genus" reg="Jalapriya">J.</tp:taxon-name-part><tp:taxon-name-part taxon-name-part-type="species" reg="guttulata">guttulata</tp:taxon-name-part></tp:taxon-name></italic> has a 2.7% (14/518 bp) difference from <italic><tp:taxon-name><tp:taxon-name-part taxon-name-part-type="genus" reg="Jalapriya">J.</tp:taxon-name-part><tp:taxon-name-part taxon-name-part-type="species" reg="toruloides">toruloides</tp:taxon-name-part></tp:taxon-name></italic> (CBS 209.65). But the LSU sequence has only one base pair (1/494 bp) difference from <italic><tp:taxon-name><tp:taxon-name-part taxon-name-part-type="genus" reg="Jalapriya">J.</tp:taxon-name-part><tp:taxon-name-part taxon-name-part-type="species" reg="toruloides">toruloides</tp:taxon-name-part></tp:taxon-name></italic>. Morphologically, <italic><tp:taxon-name><tp:taxon-name-part taxon-name-part-type="genus" reg="Jalapriya">J.</tp:taxon-name-part><tp:taxon-name-part taxon-name-part-type="species" reg="guttulata">guttulata</tp:taxon-name-part></tp:taxon-name></italic> has more conidial rows of cells (5–11 rows vs. 6–8 rows); the conidia of <italic><tp:taxon-name><tp:taxon-name-part taxon-name-part-type="genus" reg="Jalapriya">J.</tp:taxon-name-part><tp:taxon-name-part taxon-name-part-type="species" reg="guttulata">guttulata</tp:taxon-name-part></tp:taxon-name></italic> are shorter (37.3–37.5 μm vs. 38–56 μm) and wider (31.5–33.7 μm vs. 25–24 μm) than <italic><tp:taxon-name><tp:taxon-name-part taxon-name-part-type="genus" reg="Jalapriya">J.</tp:taxon-name-part><tp:taxon-name-part taxon-name-part-type="species" reg="toruloides">toruloides</tp:taxon-name-part></tp:taxon-name></italic>; the rows of these two species are of unequal length, and the apical rows of the conidia in most <italic><tp:taxon-name><tp:taxon-name-part taxon-name-part-type="genus" reg="Jalapriya">J.</tp:taxon-name-part><tp:taxon-name-part taxon-name-part-type="species" reg="guttulata">guttulata</tp:taxon-name-part></tp:taxon-name></italic> have fewer cells (<xref ref-type="bibr" rid="B19">Henningsson 1974</xref>; <xref ref-type="bibr" rid="B17">Goh et al. 1999</xref>). Notably, solitary or paired conidia of <italic><tp:taxon-name><tp:taxon-name-part taxon-name-part-type="genus" reg="Jalapriya">J.</tp:taxon-name-part><tp:taxon-name-part taxon-name-part-type="species" reg="guttulata">guttulata</tp:taxon-name-part></tp:taxon-name></italic> were observed for the first time in the genus <italic><tp:taxon-name><tp:taxon-name-part taxon-name-part-type="genus" reg="Jalapriya">Jalapriya</tp:taxon-name-part></tp:taxon-name></italic>. Based on morphological characteristics and phylogenetic analysis, we identify our isolates as a new species.</p></tp:treatment-sec><tp:treatment-sec><!--Section generated to contain objects referenced in tp:taxon-treatment.--><fig id="F1" position="float" orientation="portrait"><object-id xmlns:xlink="http://www.w3.org/1999/xlink" content-type="doi" xlink:type="simple">10.3897/mycokeys.117.145587.figure1</object-id><object-id xmlns:xlink="http://www.w3.org/1999/xlink" content-type="arpha" xlink:type="simple">A315A5A9-55A2-53CD-B61B-1E861BDEA3D0</object-id><label>Figure 1.</label><caption><p>The maximum likelihood (<abbrev xmlns:xlink="http://www.w3.org/1999/xlink" xlink:title="Maximum likelihood" id="ABBRID0EXGBK" xlink:type="simple">ML</abbrev>) tree is based on the combined ITS, LSU, and <italic>tef</italic>1-α sequence data. Bootstrap support values with <abbrev xmlns:xlink="http://www.w3.org/1999/xlink" xlink:title="Maximum likelihood" id="ABBRID0E4GBK" xlink:type="simple">ML</abbrev> greater than 75% and Bayesian posterior probabilities (<abbrev xmlns:xlink="http://www.w3.org/1999/xlink" xlink:title="Posterior Probabilities" id="ABBRID0EBHBK" xlink:type="simple">PP</abbrev>) greater than 0.95 are given above the nodes, shown as “<abbrev xmlns:xlink="http://www.w3.org/1999/xlink" xlink:title="Maximum likelihood" id="ABBRID0EFHBK" xlink:type="simple">ML</abbrev>/<abbrev xmlns:xlink="http://www.w3.org/1999/xlink" xlink:title="Posterior Probabilities" id="ABBRID0EJHBK" xlink:type="simple">PP</abbrev>.” The tree was rooted to <italic><tp:taxon-name><tp:taxon-name-part taxon-name-part-type="genus" reg="Periconia">Periconia</tp:taxon-name-part><tp:taxon-name-part taxon-name-part-type="species" reg="igniaria">igniaria</tp:taxon-name-part></tp:taxon-name></italic> (CBS 379.86 and CBS 845.96). New species are indicated in red, and type strains are in bold.</p></caption><graphic xmlns:xlink="http://www.w3.org/1999/xlink" xlink:href="mycokeys-117-001-g001.jpg" position="float" orientation="portrait" xlink:type="simple" id="oo_1319792.jpg"><uri content-type="original_file" xlink:type="simple">https://binary.pensoft.net/fig/1319792</uri></graphic></fig></tp:treatment-sec><ref-list><ref id="B17"><mixed-citation xmlns:xlink="http://www.w3.org/1999/xlink" xlink:type="simple"><person-group><name name-style="western"><surname>Goh</surname><given-names>TK</given-names></name><name name-style="western"><surname>Hyde</surname><given-names>KD</given-names></name><name name-style="western"><surname>Ho</surname><given-names>WH</given-names></name><name name-style="western"><surname>Yan</surname><given-names>N</given-names></name></person-group> (<year>1999</year>) <article-title>A revision of the genus <italic><tp:taxon-name><tp:taxon-name-part taxon-name-part-type="genus">Dictyosporium</tp:taxon-name-part></tp:taxon-name></italic>, with descriptions of three new species.</article-title><source>Fungal Diversity</source><volume>2</volume>: <fpage>65</fpage>–<lpage>100</lpage>.</mixed-citation></ref><ref id="B24"><mixed-citation xmlns:xlink="http://www.w3.org/1999/xlink" xlink:type="simple"><person-group><name name-style="western"><surname>Kirschner</surname><given-names>R</given-names></name><name name-style="western"><surname>Pang</surname><given-names>KL</given-names></name><name name-style="western"><surname>Gareth Jones</surname><given-names>EB</given-names></name></person-group> (<year>2013</year>) <article-title>Two cheirosporous <tp:taxon-name><tp:taxon-name-part taxon-name-part-type="above-genus">hyphomycetes</tp:taxon-name-part></tp:taxon-name> reassessed based on morphological and molecular examination.</article-title><source>Mycological Progress</source><volume>12</volume>: <fpage>29</fpage>–<lpage>36</lpage>. <ext-link xlink:href="10.1007/s11557-012-0812-3" ext-link-type="doi" xlink:type="simple">https://doi.org/10.1007/s11557-012-0812-3</ext-link></mixed-citation></ref><ref id="B59"><mixed-citation xmlns:xlink="http://www.w3.org/1999/xlink" xlink:type="simple"><person-group><name name-style="western"><surname>Tibell</surname><given-names>S</given-names></name><name name-style="western"><surname>Tibell</surname><given-names>L</given-names></name><name name-style="western"><surname>Pang</surname><given-names>KL</given-names></name><name name-style="western"><surname>Calabon</surname><given-names>M</given-names></name><name name-style="western"><surname>Gareth Jones</surname><given-names>EB</given-names></name></person-group> (<year>2020</year>) <article-title>Marine fungi of the Baltic Sea.</article-title><source>Mycology</source><volume>11</volume>: <fpage>195</fpage>–<lpage>213</lpage>. <ext-link xlink:href="10.1080/21501203.2020.1729886" ext-link-type="doi" xlink:type="simple">https://doi.org/10.1080/21501203.2020.1729886</ext-link></mixed-citation></ref><ref id="B12"><mixed-citation xmlns:xlink="http://www.w3.org/1999/xlink" xlink:type="simple"><person-group><name name-style="western"><surname>Du</surname><given-names>HZ</given-names></name><name name-style="western"><surname>Liu</surname><given-names>NG</given-names></name><name name-style="western"><surname>Wu</surname><given-names>N</given-names></name><name name-style="western"><surname>Cheewangkoon</surname><given-names>R</given-names></name><name name-style="western"><surname>Liu</surname><given-names>JK</given-names></name></person-group> (<year>2025</year>) Morpho-phylogenetic evidence reveals novel hyphomycetous fungi on medicinal plants in Southwestern China. Mycology. <ext-link xlink:href="10.1080/21501203.2024.2444436" ext-link-type="doi" xlink:type="simple">https://doi.org/10.1080/21501203.2024.2444436</ext-link></mixed-citation></ref><ref id="B3"><mixed-citation xmlns:xlink="http://www.w3.org/1999/xlink" xlink:type="simple"><person-group><name name-style="western"><surname>Boonmee</surname><given-names>S</given-names></name><name name-style="western"><surname>D’souza</surname><given-names>MJ</given-names></name><name name-style="western"><surname>Luo</surname><given-names>ZL</given-names></name><name name-style="western"><surname>Pinruan</surname><given-names>U</given-names></name><name name-style="western"><surname>Tanaka</surname><given-names>K</given-names></name><name name-style="western"><surname>Su</surname><given-names>HY</given-names></name><name name-style="western"><surname>Bhat</surname><given-names>DJ</given-names></name><name name-style="western"><surname>McKenzie</surname><given-names>EHC</given-names></name><name name-style="western"><surname>Gareth Jones</surname><given-names>EB</given-names></name><name name-style="western"><surname>Taylor</surname><given-names>JE</given-names></name><name name-style="western"><surname>Phillips</surname><given-names>AJL</given-names></name><name name-style="western"><surname>Hirayama</surname><given-names>K</given-names></name><name name-style="western"><surname>Eungwanichayapant</surname><given-names>PD</given-names></name><name name-style="western"><surname>Hyde</surname><given-names>KD</given-names></name></person-group> (<year>2016</year>) <article-title><tp:taxon-name><tp:taxon-name-part taxon-name-part-type="family">Dictyosporiaceae</tp:taxon-name-part></tp:taxon-name> fam. nov.</article-title><source>Fungal Diversity</source><volume>80</volume>: <fpage>457</fpage>–<lpage>482</lpage>. <ext-link xlink:href="10.1007/s13225-016-0363-z" ext-link-type="doi" xlink:type="simple">https://doi.org/10.1007/s13225-016-0363-z</ext-link></mixed-citation></ref><ref id="B15"><mixed-citation xmlns:xlink="http://www.w3.org/1999/xlink" xlink:type="simple"><person-group><name name-style="western"><surname>Fu</surname><given-names>X</given-names></name><name name-style="western"><surname>Bao</surname><given-names>DF</given-names></name><name name-style="western"><surname>Luo</surname><given-names>ZL</given-names></name><name name-style="western"><surname>He</surname><given-names>X</given-names></name><name name-style="western"><surname>Su</surname><given-names>HY</given-names></name></person-group> (<year>2021</year>) Two new species of <italic><tp:taxon-name><tp:taxon-name-part taxon-name-part-type="genus">Jalapriya</tp:taxon-name-part></tp:taxon-name></italic> and a new record, <italic><tp:taxon-name><tp:taxon-name-part taxon-name-part-type="genus">Dictyocheirospora</tp:taxon-name-part><tp:taxon-name-part taxon-name-part-type="species">vinaya</tp:taxon-name-part></tp:taxon-name></italic> from freshwater habitats in China. Biodiversity Data Journal 9: e74295. <ext-link xlink:href="10.3897/BDJ.9.e74295" ext-link-type="doi" xlink:type="simple">https://doi.org/10.3897/BDJ.9.e74295</ext-link></mixed-citation></ref><ref id="B19"><mixed-citation xmlns:xlink="http://www.w3.org/1999/xlink" xlink:type="simple"><person-group><name name-style="western"><surname>Henningsson</surname><given-names>M</given-names></name></person-group> (<year>1974</year>) <article-title>Aquatic lignicolous fungi in the Baltic and along the west coast of Sweden.</article-title><source>Svensk Botanisk Tidskrift</source><volume>68</volume>: <fpage>401</fpage>–<lpage>425</lpage>.</mixed-citation></ref></ref-list></tp:taxon-treatment>
